# Supplementary material for: Radiation- and age-related vascular dysfunction as an early indicator of cardiovascular risk: a long-term study in the ApoE−/− mouse model of atherosclerosis
Source: Cardiooncology. 2025 Oct 21;11:93. doi: 10.1186/s40959-025-00395-6 (PMC12538826; doi:10.1186/s40959-025-00395-6)
Supplement: Supplementary file 2 — Descriptive statistics for baseline, minimal and maximal diameters of the A. saphena and timing of diameter changes in C57BL/6 and ApoE-/- mice [file 40959_2025_395_MOESM2_ESM.xlsx]

## Sheet: BL6_baseline
Dose	Time	N	mean(Baseline)	sd	se	ci
0 Gy	1 day	59	293.562	52.468	6.83075	13.6732
0 Gy	3 months	116	291.454	88.0204	8.17249	16.1881
0 Gy	6 months	117	243.942	73.085	6.75671	13.3825
0 Gy	9 months	112	222.091	86.19	8.14419	16.1383
0 Gy	12 months	112	205.811	64.5726	6.10154	12.0906
0 Gy	18 months	48	224.832	77.7943	11.2286	22.5891
2 Gy	1 day	12	317.957	37.524	10.8323	23.8416
2 Gy	3 months	24	340.261	67.7007	13.8193	28.5875
2 Gy	6 months	23	253.099	79.8759	16.6553	34.5409
2 Gy	9 months	21	178.365	59.784	13.0459	27.2133
2 Gy	12 months	21	255.733	71.2775	15.554	32.4451
2 Gy	18 months	7	252.796	77.6126	29.3348	71.7797
5 Gy	1 day	11	319.483	37.0646	11.1754	24.9003
5 Gy	3 months	23	313.203	91.8778	19.1579	39.731
5 Gy	6 months	23	234.291	85.8774	17.9067	37.1362
5 Gy	9 months	23	226.935	92.6907	19.3273	40.0825
5 Gy	12 months	23	251.922	74.104	15.4518	32.045
5 Gy	18 months	11	244.268	84.9219	25.6049	57.0513
8 Gy	1 day	12	295.919	56.1644	16.2133	35.6852
8 Gy	3 months	22	331.705	97.0304	20.6869	43.0209
8 Gy	6 months	22	255.004	98.0768	20.91	43.4848
8 Gy	9 months	24	218.407	68.4014	13.9624	28.8834
8 Gy	12 months	24	216.542	67.9182	13.8637	28.6793
8 Gy	18 months	11	197.873	61.1045	18.4237	41.0506
10 Gy	1 day	12	354.7	38.3943	11.0835	24.3946
10 Gy	3 months	23	273.57	67.6893	14.1142	29.271
10 Gy	6 months	22	256.416	63.4237	13.522	28.1205
10 Gy	9 months	20	216.71	71.6762	16.0273	33.5455
10 Gy	12 months	23	208.299	62.8006	13.0948	27.157
10 Gy	18 months	8	224.631	89.0658	31.4895	74.4609
16 Gy	1 day	12	321.503	32.3258	9.33165	20.5388
16 Gy	3 months	24	301.347	112.639	22.9924	47.5633
16 Gy	6 months	24	251.674	65.9793	13.468	27.8606
16 Gy	9 months	24	242.72	109.257	22.302	46.1352
16 Gy	12 months	23	195.087	63.4875	13.2381	27.4541
16 Gy	18 months	11	188.361	41.1837	12.4173	27.6676

## Sheet: BL6_min%
Dose	Time	N	mean(Min%)	sd	se	ci
0 Gy	1 day	59	54.8834	15.2472	1.98501	3.97343
0 Gy	3 months	116	54.5895	17.404	1.61592	3.20082
0 Gy	6 months	117	47.5046	16.5605	1.53102	3.03237
0 Gy	9 months	112	47.1345	14.6956	1.3886	2.7516
0 Gy	12 months	112	46.9305	13.7873	1.30277	2.58153
0 Gy	18 months	48	52.7096	14.6765	2.11837	4.26162
2 Gy	1 day	12	59.4342	13.1529	3.79693	8.35698
2 Gy	3 months	24	55.8954	17.4525	3.56248	7.36955
2 Gy	6 months	23	44.913	18.1088	3.77595	7.83083
2 Gy	9 months	21	45.6838	10.7348	2.34253	4.88644
2 Gy	12 months	21	43.6452	14.9838	3.26974	6.82056
2 Gy	18 months	7	53.0014	12.3921	4.68376	11.4608
5 Gy	1 day	11	52.9436	18.0545	5.44364	12.1292
5 Gy	3 months	23	55.3909	16.8002	3.50308	7.26494
5 Gy	6 months	23	45.0178	15.2751	3.18508	6.60544
5 Gy	9 months	23	46.0822	14.9511	3.11752	6.46535
5 Gy	12 months	23	49.8704	16.6755	3.47709	7.21103
5 Gy	18 months	11	60.8982	14.9385	4.50412	10.0358
8 Gy	1 day	12	44.6017	12.3757	3.57256	7.86314
8 Gy	3 months	22	57.8164	13.6716	2.91479	6.06165
8 Gy	6 months	22	52.9727	15.1094	3.22135	6.69915
8 Gy	9 months	24	52.4517	12.5104	2.55367	5.28268
8 Gy	12 months	24	46.1171	13.6191	2.77999	5.75084
8 Gy	18 months	11	48.5909	15.2616	4.60155	10.2529
10 Gy	1 day	12	65.5033	15.2544	4.40358	9.69221
10 Gy	3 months	23	53.09	19.5097	4.06806	8.43665
10 Gy	6 months	22	44.9968	16.0614	3.4243	7.12121
10 Gy	9 months	20	47.2905	11.6122	2.59657	5.43468
10 Gy	12 months	23	45.4274	10.6913	2.22928	4.62325
10 Gy	18 months	8	45.7788	12.768	4.51417	10.6743
16 Gy	1 day	12	54.7467	15.2289	4.39619	9.67596
16 Gy	3 months	24	56.0896	20.2811	4.13987	8.56396
16 Gy	6 months	24	45.5817	13.064	2.66668	5.51645
16 Gy	9 months	24	55.8742	14.6159	2.98345	6.17174
16 Gy	12 months	23	46.3161	12.3857	2.5826	5.35598
16 Gy	18 months	11	47.1218	12.007	3.62024	8.06641

## Sheet: BL6_max%
Dose	Time	N	mean(Max%)	sd	se	ci
0 Gy	1 day	59	124.522	22.3112	2.90467	5.81433
0 Gy	3 months	116	133.753	31.0958	2.88717	5.71893
0 Gy	6 months	117	138.539	30.1079	2.78348	5.51303
0 Gy	9 months	112	143.587	40.2464	3.80293	7.53576
0 Gy	12 months	112	144.496	39.9485	3.77478	7.47998
0 Gy	18 months	48	142.988	45.5689	6.5773	13.2318
2 Gy	1 day	12	126.488	18.3431	5.29521	11.6547
2 Gy	3 months	24	123	19.9691	4.07617	8.4322
2 Gy	6 months	23	135.887	27.3458	5.702	11.8252
2 Gy	9 months	21	157.316	52.3004	11.4129	23.8069
2 Gy	12 months	21	121.182	24.7585	5.40275	11.2699
2 Gy	18 months	7	126.276	37.0884	14.0181	34.301
5 Gy	1 day	11	126.254	11.949	3.60275	8.02742
5 Gy	3 months	23	126.135	19.5026	4.06658	8.43357
5 Gy	6 months	23	145.746	44.7906	9.33949	19.3689
5 Gy	9 months	23	149.949	36.5157	7.61405	15.7906
5 Gy	12 months	23	131.399	26.0666	5.43525	11.272
5 Gy	18 months	11	141.508	53.9491	16.2663	36.2435
8 Gy	1 day	12	136.053	29.2423	8.44151	18.5796
8 Gy	3 months	22	128.855	23.083	4.9213	10.2344
8 Gy	6 months	22	150.071	45.5544	9.71223	20.1977
8 Gy	9 months	24	157.179	33.208	6.77856	14.0225
8 Gy	12 months	24	152.393	59.6943	12.185	25.2067
8 Gy	18 months	11	144.97	35.7024	10.7647	23.9852
10 Gy	1 day	12	119.294	11.2099	3.23602	7.12244
10 Gy	3 months	23	138.716	33.0377	6.88884	14.2866
10 Gy	6 months	22	140.056	24.2148	5.16261	10.7362
10 Gy	9 months	20	154.099	24.766	5.53785	11.5909
10 Gy	12 months	23	132.5	27.3359	5.69994	11.8209
10 Gy	18 months	8	118.859	27.4021	9.6881	22.9087
16 Gy	1 day	12	121.581	15.3821	4.44043	9.77332
16 Gy	3 months	24	135.785	28.2518	5.76687	11.9297
16 Gy	6 months	24	131.192	28.6149	5.84099	12.083
16 Gy	9 months	24	149.683	43.8162	8.94394	18.5019
16 Gy	12 months	23	148.995	29.1425	6.07662	12.6021
16 Gy	18 months	11	141.366	26.9041	8.11189	18.0744

## Sheet: BL6_Tmin
Dose	Time	N	mean(Tmin)	sd	se	ci
0 Gy	1 day	59	12.9248	3.39806	0.44239	0.885539
0 Gy	3 months	116	13.8144	4.70806	0.437132	0.865875
0 Gy	6 months	115	13.7209	5.4165	0.505091	1.00058
0 Gy	9 months	109	13.9406	6.27298	0.600842	1.19097
0 Gy	12 months	112	14.2304	6.5867	0.622384	1.2333
0 Gy	18 months	48	13.6818	5.17011	0.746242	1.50124
2 Gy	1 day	12	11.8623	2.78607	0.804268	1.77018
2 Gy	3 months	24	14.0822	3.80457	0.776605	1.60653
2 Gy	6 months	22	13.8733	4.15742	0.886364	1.8433
2 Gy	9 months	21	12.7201	3.59831	0.785216	1.63793
2 Gy	12 months	21	15.1257	4.22922	0.922892	1.92512
2 Gy	18 months	7	14.8381	4.91526	1.85779	4.54585
5 Gy	1 day	10	13.4193	3.26602	1.03281	2.33637
5 Gy	3 months	23	16.5252	6.45449	1.34585	2.79113
5 Gy	6 months	22	15.0994	5.935	1.26535	2.63143
5 Gy	9 months	23	13.7173	5.33559	1.11255	2.30728
5 Gy	12 months	23	13.5928	5.32563	1.11047	2.30298
5 Gy	18 months	11	16.0608	4.90024	1.47748	3.29203
8 Gy	1 day	12	14.6017	2.89203	0.834858	1.83751
8 Gy	3 months	22	13.7535	5.27499	1.12463	2.3388
8 Gy	6 months	22	12.4799	4.2838	0.91331	1.89933
8 Gy	9 months	24	13.0446	6.94409	1.41746	2.93223
8 Gy	12 months	24	12.223	3.27386	0.668274	1.38243
8 Gy	18 months	11	16.3515	6.59937	1.98979	4.43352
10 Gy	1 day	11	12.2325	3.03388	0.914749	2.03819
10 Gy	3 months	23	13.5919	6.10609	1.27321	2.64047
10 Gy	6 months	22	12.3757	4.00965	0.854859	1.77778
10 Gy	9 months	20	13.911	5.82544	1.30261	2.72639
10 Gy	12 months	23	14.0755	5.18015	1.08014	2.24006
10 Gy	18 months	8	16.5415	9.58153	3.38758	8.01036
16 Gy	1 day	12	15.145	3.84598	1.11024	2.44362
16 Gy	3 months	24	13.9581	6.43419	1.31337	2.71692
16 Gy	6 months	24	14.9789	4.87252	0.994599	2.05749
16 Gy	9 months	22	15.0058	7.05932	1.50505	3.12993
16 Gy	12 months	23	13.15	6.48036	1.35125	2.80232
16 Gy	18 months	11	14.6926	10.9894	3.31344	7.3828

## Sheet: BL6_Tmax
Dose	Time	N	mean(Tmax)	sd	se	ci
0 Gy	1 day	59	9.44993	2.20032	0.286457	0.573406
0 Gy	3 months	117	12.2121	5.48654	0.507231	1.00464
0 Gy	6 months	117	12.6847	6.33431	0.585607	1.15987
0 Gy	9 months	110	15.1729	7.68345	0.732588	1.45197
0 Gy	12 months	112	15.5376	7.80157	0.737179	1.46077
0 Gy	18 months	48	12.5895	6.02664	0.869871	1.74995
2 Gy	1 day	12	9.6875	1.87602	0.541561	1.19197
2 Gy	3 months	24	14.1057	5.17679	1.05671	2.18597
2 Gy	6 months	23	13.6274	7.67413	1.60017	3.31854
2 Gy	9 months	21	16.5903	7.74255	1.68956	3.52436
2 Gy	12 months	21	11.9694	5.42422	1.18366	2.46907
2 Gy	18 months	7	11.8044	3.75163	1.41798	3.46968
5 Gy	1 day	11	12.7215	4.74883	1.43183	3.19031
5 Gy	3 months	23	11.6992	4.70135	0.9803	2.03302
5 Gy	6 months	23	13.7659	5.83932	1.21758	2.52511
5 Gy	9 months	24	17.8749	10.3347	2.10956	4.36396
5 Gy	12 months	23	12.5527	6.75654	1.40884	2.92175
5 Gy	18 months	11	9.25891	1.41845	0.427678	0.952926
8 Gy	1 day	12	10.1941	1.98018	0.571628	1.25815
8 Gy	3 months	21	10.9019	3.46529	0.756188	1.57738
8 Gy	6 months	22	9.25527	2.54804	0.543244	1.12974
8 Gy	9 months	24	15.498	6.05459	1.23589	2.55663
8 Gy	12 months	24	13.3078	5.43148	1.1087	2.29351
8 Gy	18 months	11	17.9707	7.08808	2.13714	4.76184
10 Gy	1 day	12	9.85258	3.02209	0.872402	1.92014
10 Gy	3 months	23	12.6092	4.40808	0.919148	1.9062
10 Gy	6 months	22	12.3646	5.02647	1.07165	2.22861
10 Gy	9 months	20	17.8489	8.63777	1.93146	4.0426
10 Gy	12 months	23	20.5044	8.42996	1.75777	3.64539
10 Gy	18 months	8	11.7526	5.94912	2.10333	4.97359
16 Gy	1 day	11	9.00845	1.00885	0.304181	0.677757
16 Gy	3 months	23	11.4006	4.40291	0.91807	1.90396
16 Gy	6 months	24	13.1124	7.0104	1.43099	2.96023
16 Gy	9 months	22	21.3248	11.4006	2.43062	5.05475
16 Gy	12 months	23	16.8037	5.57411	1.16228	2.41043
16 Gy	18 months	11	18.8821	9.23892	2.78564	6.20679

## Sheet: ApoE_baseline
Dose	Time	N	mean(Baseline)	sd	se	ci
0 Gy	1 day	59	309.254	73.4949	9.56822	19.1529
0 Gy	3 months	118	212.542	80.4882	7.40954	14.6742
0 Gy	6 months	117	209.69	65.4902	6.05457	11.9918
0 Gy	9 months	107	196.399	64.7924	6.26372	12.4184
0 Gy	12 months	99	195.471	58.2392	5.85326	11.6156
0 Gy	18 months	43	194.498	57.2493	8.73043	17.6187
2 Gy	1 day	11	277.091	77.7309	23.4367	52.2203
2 Gy	3 months	24	207.804	78.5773	16.0395	33.1803
2 Gy	6 months	24	214.627	58.6164	11.965	24.7515
2 Gy	9 months	22	166.253	54.7597	11.6748	24.2791
2 Gy	12 months	18	180.744	60.4298	14.2435	30.0511
2 Gy	18 months	8	192.716	82.9089	29.3127	69.3136
5 Gy	1 day	12	330.583	62.5757	18.0641	39.7587
5 Gy	3 months	24	230.354	64.7912	13.2254	27.3589
5 Gy	6 months	24	204.691	57.0302	11.6412	24.0817
5 Gy	9 months	22	193.161	52.3438	11.1597	23.2079
5 Gy	12 months	22	198.869	49.5507	10.5642	21.9695
5 Gy	18 months	9	194.091	59.8217	19.9406	45.983
8 Gy	1 day	12	322.5	100.502	29.0124	63.8559
8 Gy	3 months	24	236.085	105.32	21.4983	44.4727
8 Gy	6 months	24	243.102	69.1521	14.1156	29.2004
8 Gy	9 months	21	220.018	59.2131	12.9214	26.9535
8 Gy	12 months	22	179.38	51.7165	11.026	22.9298
8 Gy	18 months	9	190.718	56.4755	18.8252	43.4109
10 Gy	1 day	12	319.083	90.896	26.2394	57.7526
10 Gy	3 months	24	202.629	55.4831	11.3254	23.4285
10 Gy	6 months	23	218.574	60.0127	12.5135	25.9514
10 Gy	9 months	24	201.96	60.5862	12.3671	25.5833
10 Gy	12 months	20	177.234	47.2518	10.5658	22.1145
10 Gy	18 months	8	239.319	57.5425	20.3443	48.1067
16 Gy	1 day	12	322.5	70.2081	20.2673	44.6081
16 Gy	3 months	22	218.383	62.2705	13.2761	27.6092
16 Gy	6 months	21	242.126	68.9351	15.0429	31.3789
16 Gy	9 months	16	232.244	72.0814	18.0203	38.4094
16 Gy	12 months	19	219.881	60.2998	13.8337	29.0636
16 Gy	18 months	10	213.127	60.6542	19.1805	43.3894

## Sheet: ApoE_min%
Dose	Time	N	mean(Min%)	sd	se	ci
0 Gy	1 day	59	46.7288	14.7891	1.92538	3.85407
0 Gy	3 months	118	43.5192	15.2246	1.40154	2.77567
0 Gy	6 months	117	39.4623	12.42	1.14823	2.27421
0 Gy	9 months	107	41.0512	12.8761	1.24478	2.46789
0 Gy	12 months	99	43.0343	14.0705	1.41414	2.80631
0 Gy	18 months	43	44.6991	16.5674	2.5265	5.09868
2 Gy	1 day	11	49.5455	16.1887	4.88106	10.8757
2 Gy	3 months	24	47.6013	15.0745	3.07707	6.3654
2 Gy	6 months	24	38.4712	10.1371	2.06923	4.28053
2 Gy	9 months	22	31.8991	10.0493	2.14251	4.45559
2 Gy	12 months	18	41.9717	10.938	2.57812	5.43935
2 Gy	18 months	8	44.0162	10.428	3.68687	8.71806
5 Gy	1 day	12	43.25	16.9122	4.88213	10.7455
5 Gy	3 months	24	37.79	16.5291	3.37398	6.97961
5 Gy	6 months	24	37.4892	17.6612	3.60507	7.45766
5 Gy	9 months	22	39.1686	14.2575	3.03971	6.32142
5 Gy	12 months	22	48.9364	13.8711	2.95733	6.15011
5 Gy	18 months	9	46.9233	15.4037	5.13456	11.8403
8 Gy	1 day	12	39.9167	14.2092	4.10184	9.0281
8 Gy	3 months	24	48.2837	12.9654	2.64655	5.4748
8 Gy	6 months	24	45.5454	14.4859	2.95691	6.11684
8 Gy	9 months	21	44.0605	14.6971	3.20717	6.69003
8 Gy	12 months	22	42.62	13.151	2.80381	5.83085
8 Gy	18 months	9	43.2022	8.36304	2.78768	6.4284
10 Gy	1 day	12	42.9167	7.99384	2.30762	5.07905
10 Gy	3 months	24	42.8263	13.1931	2.69302	5.57094
10 Gy	6 months	23	37.8396	15.49	3.22989	6.69838
10 Gy	9 months	24	42.3237	17.7505	3.62332	7.4954
10 Gy	12 months	20	45.773	14.5918	3.26282	6.82917
10 Gy	18 months	8	38.3025	7.76928	2.74685	6.49528
16 Gy	1 day	12	50.5	18.5104	5.3435	11.761
16 Gy	3 months	22	44.0732	15.3804	3.27912	6.8193
16 Gy	6 months	21	45.9024	16.6643	3.63646	7.58551
16 Gy	9 months	16	55.1056	18.3958	4.59895	9.80243
16 Gy	12 months	19	60.6921	17.6985	4.06031	8.5304
16 Gy	18 months	10	48.987	20.2555	6.40536	14.4899

## Sheet: ApoE_max%
Dose	Time	N	mean(Max%)	sd	se	ci
0 Gy	1 day	59	146.441	44.1468	5.74742	11.5047
0 Gy	3 months	118	178.091	80.3857	7.4001	14.6555
0 Gy	6 months	117	154.777	46.4306	4.29251	8.50185
0 Gy	9 months	106	144.046	36.1192	3.5082	6.95612
0 Gy	12 months	99	142.941	36.6379	3.68224	7.30729
0 Gy	18 months	43	142.982	49.4527	7.54147	15.2193
2 Gy	1 day	11	136.273	28.8204	8.68969	19.3618
2 Gy	3 months	24	175.819	49.4743	10.0989	20.8912
2 Gy	6 months	24	150.462	44.3102	9.04478	18.7106
2 Gy	9 months	22	135.661	31.6234	6.74214	14.0211
2 Gy	12 months	18	155.206	59.3714	13.994	29.5247
2 Gy	18 months	8	133.961	31.8201	11.2501	26.6023
5 Gy	1 day	12	148.667	29.84	8.61406	18.9594
5 Gy	3 months	23	179.05	67.095	13.9903	29.014
5 Gy	6 months	23	166.355	44.3247	9.24233	19.1674
5 Gy	9 months	22	140.091	37.3838	7.97026	16.5751
5 Gy	12 months	22	152.536	33.3831	7.1173	14.8012
5 Gy	18 months	9	129.009	29.4822	9.8274	22.662
8 Gy	1 day	12	150.833	53.9677	15.5791	34.2895
8 Gy	3 months	23	201.294	122.361	25.514	52.9128
8 Gy	6 months	24	141.007	38.0672	7.77043	16.0744
8 Gy	9 months	21	141.474	21.7536	4.74703	9.90213
8 Gy	12 months	21	166.41	35.2941	7.70181	16.0657
8 Gy	18 months	9	141.569	29.9284	9.97614	23.005
10 Gy	1 day	12	145.833	36.6304	10.5743	23.2739
10 Gy	3 months	24	167.675	40.1308	8.19166	16.9457
10 Gy	6 months	22	151.483	38.892	8.29181	17.2438
10 Gy	9 months	24	153.062	42.983	8.77387	18.1501
10 Gy	12 months	18	165.953	52.4557	12.3639	26.0856
10 Gy	18 months	8	118.305	26.5124	9.37355	22.1649
16 Gy	1 day	11	137.727	25.3341	7.63853	17.0197
16 Gy	3 months	22	166.731	45.7814	9.76062	20.2983
16 Gy	6 months	21	148.806	39.5616	8.63305	18.0082
16 Gy	9 months	15	126.31	30.3451	7.83508	16.8046
16 Gy	12 months	19	141.895	31.5908	7.24742	15.2263
16 Gy	18 months	10	128.289	15.2278	4.81546	10.8933

## Sheet: ApoE_Tmin
Dose	Time	N	mean(Tmin)	sd	se	ci
0 Gy	1 day	59	12.9983	4.00566	0.521492	1.04388
0 Gy	3 months	117	13.1727	5.72388	0.529173	1.04809
0 Gy	6 months	117	13.0101	5.59705	0.517448	1.02487
0 Gy	9 months	107	13.9866	5.60356	0.541717	1.07401
0 Gy	12 months	98	14.875	5.86219	0.59217	1.17529
0 Gy	18 months	44	13.5136	6.58165	0.992221	2.001
2 Gy	1 day	11	13.2942	4.72418	1.42439	3.17375
2 Gy	3 months	24	14.9452	6.90814	1.41012	2.91705
2 Gy	6 months	24	14.5712	6.40236	1.30688	2.70348
2 Gy	9 months	22	12.5256	4.35453	0.928388	1.93069
2 Gy	12 months	18	12.1133	4.37482	1.03115	2.17555
2 Gy	18 months	8	15.9591	10.3022	3.64237	8.61283
5 Gy	1 day	12	14.03	4.26859	1.23224	2.71213
5 Gy	3 months	24	13.8195	6.14857	1.25507	2.59631
5 Gy	6 months	23	14.4948	5.63531	1.17504	2.43689
5 Gy	9 months	22	13.8551	4.06152	0.865918	1.80078
5 Gy	12 months	21	15.1222	5.77674	1.26059	2.62954
5 Gy	18 months	9	12.3239	5.44616	1.81539	4.18629
8 Gy	1 day	12	12.8582	4.05533	1.17067	2.57663
8 Gy	3 months	24	12.5899	3.47355	0.709035	1.46675
8 Gy	6 months	24	14.5437	6.85262	1.39879	2.89361
8 Gy	9 months	21	15.3922	5.97596	1.30406	2.72022
8 Gy	12 months	22	14.6027	5.23905	1.11697	2.32287
8 Gy	18 months	9	13.7736	4.02642	1.34214	3.09498
10 Gy	1 day	12	14.5342	3.7662	1.08721	2.39293
10 Gy	3 months	24	15.8103	6.13054	1.25139	2.5887
10 Gy	6 months	23	14.7956	7.1809	1.49732	3.10525
10 Gy	9 months	24	15.0802	6.6878	1.36514	2.82401
10 Gy	12 months	20	13.9228	6.24638	1.39673	2.9234
10 Gy	18 months	8	15.8562	5.89825	2.08535	4.93106
16 Gy	1 day	11	14.4912	4.76668	1.43721	3.2023
16 Gy	3 months	22	14.3752	6.35761	1.35545	2.81881
16 Gy	6 months	21	14.2696	6.68517	1.45882	3.04305
16 Gy	9 months	16	11.6493	3.39014	0.847534	1.80648
16 Gy	12 months	19	16.3223	8.00473	1.83641	3.85816
16 Gy	18 months	10	12.3747	3.74857	1.1854	2.68157

## Sheet: ApoE_Tmax
Dose	Time	N	mean(Tmax)	sd	se	ci
0 Gy	1 day	60	13.1233	5.24948	0.677705	1.35608
0 Gy	3 months	115	13.9355	6.19064	0.57728	1.14359
0 Gy	6 months	115	16.5668	8.5394	0.796303	1.57747
0 Gy	9 months	105	15.4953	7.86432	0.767479	1.52194
0 Gy	12 months	98	13.2213	5.21963	0.527263	1.04647
0 Gy	18 months	43	14.6829	6.24139	0.951803	1.92082
2 Gy	1 day	9	15.0336	7.41586	2.47195	5.70034
2 Gy	3 months	24	14.9446	7.71183	1.57417	3.25642
2 Gy	6 months	24	15.1332	6.49145	1.32506	2.7411
2 Gy	9 months	21	16.7473	7.56834	1.65155	3.44507
2 Gy	12 months	18	11.3118	5.42276	1.27816	2.69668
2 Gy	18 months	8	13.2922	5.94086	2.10041	4.96668
5 Gy	1 day	12	12.5515	5.04314	1.45583	3.20426
5 Gy	3 months	23	16.0714	7.21654	1.50475	3.12067
5 Gy	6 months	23	20.6383	7.29617	1.52136	3.1551
5 Gy	9 months	22	18.5511	8.97015	1.91244	3.97714
5 Gy	12 months	22	12.9915	5.48583	1.16958	2.43228
5 Gy	18 months	9	14.5444	7.31626	2.43875	5.62378
8 Gy	1 day	12	13.8326	4.96773	1.43406	3.15634
8 Gy	3 months	23	14.4937	9.88785	2.06176	4.27582
8 Gy	6 months	24	16.1274	9.48132	1.93537	4.00361
8 Gy	9 months	21	19.5993	9.83408	2.14597	4.47642
8 Gy	12 months	20	14.6028	5.84975	1.30804	2.73777
8 Gy	18 months	9	17.855	10.7253	3.5751	8.24419
10 Gy	1 day	12	15.2692	4.42564	1.27757	2.81192
10 Gy	3 months	24	15.6883	6.59208	1.3456	2.78359
10 Gy	6 months	22	19.7743	10.0008	2.13217	4.4341
10 Gy	9 months	24	16.606	7.75853	1.5837	3.27614
10 Gy	12 months	18	13.1569	5.98479	1.41063	2.97616
10 Gy	18 months	8	17.9722	6.31346	2.23215	5.27819
16 Gy	1 day	11	12.1016	4.12538	1.24385	2.77146
16 Gy	3 months	22	17.5093	7.19568	1.53412	3.19039
16 Gy	6 months	21	15.9721	7.88633	1.72094	3.58981
16 Gy	9 months	15	13.9236	6.05019	1.56215	3.35048
16 Gy	12 months	18	16.1679	10.8074	2.54732	5.37439
16 Gy	18 months	10	14.2896	5.69772	1.80178	4.0759
