# Supplementary material for: Radiation- and age-related vascular dysfunction as an early indicator of cardiovascular risk: a long-term study in the ApoE−/− mouse model of atherosclerosis
Source: Cardiooncology. 2025 Oct 21;11:93. doi: 10.1186/s40959-025-00395-6 (PMC12538826; doi:10.1186/s40959-025-00395-6)
Supplement: Supplementary file 3 — ANOVAs and post-hoc tests extracting significant differences of baseline, minimal and maximal diameters of the A. saphena and timing of diameter changes depending on mouse strain, radiation dose and time after irradiation [file 40959_2025_395_MOESM3_ESM.xlsx]

## Sheet: Levene_Baseline
RowNames	Df	F value	Pr(>F)	p_signif
group	71	2.94533	1.32143e-14	****
	2141

## Sheet: Anova_baseline
RowNames	Sum Sq	Df	F value	Pr(>F)	p_signif	Eta2_partial	CI	CI_low	CI_high
(Intercept)	7.67902e+07	1	14833.6	0	****
Strain	316675	1	61.1722	8.14264e-15	****	0.0277781	0.95	0.0174358	1
Dose	49018.3	5	1.89378	0.0922483	.	0.00440317	0.95	0	1
Time	1.78316e+06	5	68.8908	6.04211e-67	****	0.138588	0.95	0.115662	1
Strain:Dose	72450.2	5	2.79905	0.015869	*	0.00649432	0.95	0.000656193	1
Strain:Time	333005	5	12.8653	2.3786e-12	****	0.0291688	0.95	0.0169475	1
Dose:Time	243075	25	1.87819	0.00532362	**	0.0214606	0.95	0.0029417	1
Strain:Dose:Time	111690	25	0.863009	0.659731		0.00997664	0.95	0	1
Residuals	1.10835e+07	2141

## Sheet: welch_anova_results_Baseline
.y.	n	statistic	DFn	DFd	p	method
Baseline	2404	13.89	71	416.967	7.45e-74	Welch ANOVA

## Sheet: Baseline_posthoc_dose
.y.	group1	group2	n1	n2	estimate	conf.low	conf.high	se	statistic	df	p.adj	p.adj.signif	method
Baseline	Control	2Gy	1107	215	3.75132	-14.4411	21.9437	4.48424	0.591535	292.548	0.992	ns	Games-Howell
Baseline	Control	5Gy	1107	227	10.1399	-7.00816	27.2881	4.22939	1.69528	321.902	0.536	ns	Games-Howell
Baseline	Control	8Gy	1107	227	10.7602	-7.50724	29.0276	4.50422	1.68921	307.95	0.54	ns	Games-Howell
Baseline	Control	10Gy	1107	219	3.17303	-13.2359	19.5819	4.04706	0.554397	321.672	0.994	ns	Games-Howell
Baseline	Control	16Gy	1107	218	14.159	-3.6487	31.9666	4.39021	2.2805	300.924	0.205	ns	Games-Howell
Baseline	2Gy	5Gy	215	227	6.38863	-16.5386	29.3158	5.66369	0.797615	435.937	0.968	ns	Games-Howell
Baseline	2Gy	8Gy	215	227	7.00885	-16.7597	30.7774	5.87177	0.844041	439.786	0.959	ns	Games-Howell
Baseline	2Gy	10Gy	215	219	-0.578288	-22.9623	21.8057	5.52886	0.0739594	424.681	1	ns	Games-Howell
Baseline	2Gy	16Gy	215	218	10.4076	-13.011	33.8263	5.78477	1.27219	430.562	0.8	ns	Games-Howell
Baseline	5Gy	8Gy	227	227	0.620228	-22.368	23.6084	5.67952	0.0772191	449.511	1	ns	Games-Howell
Baseline	5Gy	10Gy	227	219	-6.96691	-28.5184	14.5846	5.32425	0.925268	443.45	0.94	ns	Games-Howell
Baseline	5Gy	16Gy	227	218	4.019	-18.6068	26.6448	5.58953	0.508426	441.153	0.996	ns	Games-Howell
Baseline	8Gy	10Gy	227	219	-7.58714	-30.0335	14.8593	5.54508	0.967511	438.773	0.928	ns	Games-Howell
Baseline	8Gy	16Gy	227	218	3.39878	-20.0797	26.8772	5.80027	0.414342	442.957	0.998	ns	Games-Howell
Baseline	10Gy	16Gy	219	218	10.9859	-11.0891	33.0609	5.45287	1.42461	430.721	0.712	ns	Games-Howell

## Sheet: Baseline_posthoc_time
.y.	group1	group2	n1	n2	estimate	conf.low	conf.high	se	statistic	df	p.adj	p.adj.signif	method
Baseline	1d	3m	236	468	-51.541	-68.8985	-34.1835	4.29385	8.48771	637.45	0	****	Games-Howell
Baseline	1d	6m	236	464	-78.0715	-93.4871	-62.6559	3.81079	14.4865	517.608	2.28e-10	****	Games-Howell
Baseline	1d	9m	236	436	-100.43	-116.388	-84.4708	3.94592	17.9969	549.499	4.13e-10	****	Games-Howell
Baseline	1d	12m	236	426	-104.917	-119.922	-89.9113	3.70823	20.0061	479.196	4.93e-11	****	Games-Howell
Baseline	1d	18m	236	183	-98.4174	-117.408	-79.4271	4.68802	14.8446	379.131	0	****	Games-Howell
Baseline	3m	6m	468	464	-26.5305	-42.2143	-10.8466	3.88303	4.83124	873.07	2.36e-05	****	Games-Howell
Baseline	3m	9m	468	436	-48.8886	-65.108	-32.6692	4.01573	8.60851	884.074	9.97e-14	****	Games-Howell
Baseline	3m	12m	468	426	-53.3755	-68.655	-38.0961	3.78243	9.97829	826.817	3.33e-13	****	Games-Howell
Baseline	3m	18m	468	183	-46.8764	-66.0897	-27.6631	4.74693	6.98274	450.552	1.44e-10	****	Games-Howell
Baseline	6m	9m	464	436	-22.3581	-36.4719	-8.24428	3.49443	4.52422	885.858	0.0001	****	Games-Howell
Baseline	6m	12m	464	426	-26.845	-39.865	-13.8251	3.22362	5.88851	887.123	8.27e-08	****	Games-Howell
Baseline	6m	18m	464	183	-20.3459	-37.8332	-2.85855	4.31489	3.3342	346.251	0.012	*	Games-Howell
Baseline	9m	12m	436	426	-4.48696	-18.1494	9.17548	3.38229	0.938052	841.709	0.937	ns	Games-Howell
Baseline	9m	18m	436	183	2.0122	-15.9532	19.9776	4.43469	0.320844	373.733	1	ns	Games-Howell
Baseline	12m	18m	426	183	6.49916	-10.6293	23.6277	4.22459	1.08782	322.295	0.886	ns	Games-Howell

## Sheet: Baseline_posthoc_dose_time
.y.	group1	group2	n1	n2	estimate	conf.low	conf.high	se	statistic	df	p.adj	p.adj.signif	method
Baseline	Control, 1d	2Gy, 1d	118	23	-2.99596	-63.1443	57.1523	10.0932	0.209891	31.7376	1	ns	Games-Howell
Baseline	Control, 1d	5Gy, 1d	118	23	23.8662	-26.8354	74.5678	8.61554	1.95878	36.8747	0.984	ns	Games-Howell
Baseline	Control, 1d	8Gy, 1d	118	24	7.80145	-66.5672	82.1701	12.3815	0.445539	29.1691	1	ns	Games-Howell
Baseline	Control, 1d	10Gy, 1d	118	24	35.4835	-30.2557	101.223	11.0134	2.27819	31.1723	0.913	ns	Games-Howell
Baseline	Control, 1d	16Gy, 1d	118	24	20.5935	-30.9248	72.1119	8.77052	1.66031	37.7682	0.999	ns	Games-Howell
Baseline	Control, 1d	Control, 3m	118	234	-49.7473	-82.5597	-16.9349	5.98782	5.87471	317.556	6.53e-06	****	Games-Howell
Baseline	Control, 1d	2Gy, 3m	118	48	-27.3754	-89.4355	34.6846	10.9037	1.77529	63.7348	0.997	ns	Games-Howell
Baseline	Control, 1d	5Gy, 3m	118	47	-30.5111	-87.7113	26.6891	10.0655	2.14343	65.9281	0.964	ns	Games-Howell
Baseline	Control, 1d	8Gy, 3m	118	46	-19.5914	-90.1768	50.994	12.3338	1.12319	57.0022	1	ns	Games-Howell
Baseline	Control, 1d	10Gy, 3m	118	47	-64.0632	-111.537	-16.5892	8.41114	5.38566	77.6327	0.000394	***	Games-Howell
Baseline	Control, 1d	16Gy, 3m	118	46	-39.7397	-103.979	24.5001	11.253	2.49712	59.8855	0.833	ns	Games-Howell
Baseline	Control, 1d	Control, 6m	118	234	-74.5925	-103.791	-45.3937	5.31656	9.92087	258.335	4.94e-13	****	Games-Howell
Baseline	Control, 1d	2Gy, 6m	118	47	-67.9546	-115.916	-19.9927	8.49408	5.65701	76.8141	0.000138	***	Games-Howell
Baseline	Control, 1d	5Gy, 6m	118	47	-82.2318	-131.033	-33.4304	8.63681	6.73242	75.4802	1.7e-06	****	Games-Howell
Baseline	Control, 1d	8Gy, 6m	118	46	-52.6139	-107.431	2.20341	9.65109	3.85487	66.683	0.078	ns	Games-Howell
Baseline	Control, 1d	10Gy, 6m	118	45	-64.3337	-109.015	-19.6521	7.92453	5.7405	79.7605	9.1e-05	****	Games-Howell
Baseline	Control, 1d	16Gy, 6m	118	45	-54.1899	-100.387	-7.99273	8.18131	4.68361	76.7572	0.005	**	Games-Howell
Baseline	Control, 1d	Control, 9m	118	219	-91.8697	-122.452	-61.2872	5.57371	11.655	280.312	4.45e-13	****	Games-Howell
Baseline	Control, 1d	2Gy, 9m	118	43	-129.24	-171.007	-87.4727	7.41971	12.3167	83.3662	1.27e-10	****	Games-Howell
Baseline	Control, 1d	5Gy, 9m	118	45	-90.9849	-142.631	-39.3384	9.10446	7.06644	68.6481	6.13e-07	****	Games-Howell
Baseline	Control, 1d	8Gy, 9m	118	45	-82.2494	-126.738	-37.7606	7.89187	7.3695	80.1726	8.28e-08	****	Games-Howell
Baseline	Control, 1d	10Gy, 9m	118	44	-92.7436	-138.688	-46.7992	8.1318	8.06459	75.6269	5.16e-09	****	Games-Howell
Baseline	Control, 1d	16Gy, 9m	118	40	-62.8781	-128.67	2.91366	11.4327	3.88898	51.4859	0.08	ns	Games-Howell
Baseline	Control, 1d	Control, 12m	118	211	-100.449	-128.716	-72.1811	5.14087	13.8163	234.85	2.44e-14	****	Games-Howell
Baseline	Control, 1d	2Gy, 12m	118	39	-80.2853	-134.879	-25.6921	9.53972	5.95094	57.0422	9.18e-05	****	Games-Howell
Baseline	Control, 1d	5Gy, 12m	118	45	-75.4232	-122.329	-28.5176	8.30134	6.42454	75.4851	6.22e-06	****	Games-Howell
Baseline	Control, 1d	8Gy, 12m	118	46	-102.64	-146.392	-58.8878	7.77268	9.33748	83.4882	1.42e-10	****	Games-Howell
Baseline	Control, 1d	10Gy, 12m	118	43	-107.558	-149.708	-65.4075	7.48439	10.1618	82.3455	8.09e-11	****	Games-Howell
Baseline	Control, 1d	16Gy, 12m	118	42	-95.1046	-140.351	-49.8583	8.00002	8.40612	73.71	1.31e-09	****	Games-Howell
Baseline	Control, 1d	Control, 18m	118	91	-90.9098	-127.694	-54.1252	6.66595	9.64349	184.337	3.18e-13	****	Games-Howell
Baseline	Control, 1d	2Gy, 18m	118	15	-80.6548	-183.132	21.8226	15.8144	3.60631	16.1601	0.24	ns	Games-Howell
Baseline	Control, 1d	5Gy, 18m	118	20	-79.7196	-158.949	-0.490527	12.8977	4.37056	23.6433	0.047	*	Games-Howell
Baseline	Control, 1d	8Gy, 18m	118	20	-106.755	-167.28	-46.2298	10.0213	7.53266	27.596	1.67e-05	****	Games-Howell
Baseline	Control, 1d	10Gy, 18m	118	16	-69.4331	-155.446	16.5798	13.5337	3.62772	18.2867	0.221	ns	Games-Howell
Baseline	Control, 1d	16Gy, 18m	118	21	-101.254	-154.782	-47.7261	8.99029	7.96386	32.0583	2.17e-06	****	Games-Howell
Baseline	2Gy, 1d	5Gy, 1d	23	23	26.8622	-42.3867	96.1111	11.8876	1.59783	42.3783	0.999	ns	Games-Howell
Baseline	2Gy, 1d	8Gy, 1d	23	24	10.7974	-75.5858	97.1807	14.8456	0.51429	43.0786	1	ns	Games-Howell
Baseline	2Gy, 1d	10Gy, 1d	23	24	38.4795	-41.1889	118.148	13.7253	1.98241	44.7074	0.984	ns	Games-Howell
Baseline	2Gy, 1d	16Gy, 1d	23	24	23.5895	-46.2098	93.3888	12.0004	1.38997	43.3431	1	ns	Games-Howell
Baseline	2Gy, 1d	Control, 3m	23	234	-46.7513	-107.084	13.5817	10.1461	3.25823	32.5198	0.343	ns	Games-Howell
Baseline	2Gy, 1d	2Gy, 3m	23	48	-24.3795	-102.005	53.2459	13.6374	1.26408	63.6286	1	ns	Games-Howell
Baseline	2Gy, 1d	5Gy, 3m	23	47	-27.5152	-101.627	46.5967	12.977	1.49928	59.3898	1	ns	Games-Howell
Baseline	2Gy, 1d	8Gy, 3m	23	46	-16.5954	-100.728	67.5373	14.8058	0.79258	66.0264	1	ns	Games-Howell
Baseline	2Gy, 1d	10Gy, 3m	23	47	-61.0672	-128.81	6.67548	11.7403	3.67801	49.1822	0.136	ns	Games-Howell
Baseline	2Gy, 1d	16Gy, 3m	23	46	-36.7437	-115.966	42.479	13.9183	1.86673	63.6499	0.994	ns	Games-Howell
Baseline	2Gy, 1d	Control, 6m	23	234	-71.5966	-130.49	-12.7032	9.76495	5.1845	27.9843	0.006	**	Games-Howell
Baseline	2Gy, 1d	2Gy, 6m	23	47	-64.9586	-132.998	3.08045	11.7999	3.89263	49.7634	0.081	ns	Games-Howell
Baseline	2Gy, 1d	5Gy, 6m	23	47	-79.2358	-147.791	-10.6806	11.9031	4.70704	50.7513	0.008	**	Games-Howell
Baseline	2Gy, 1d	8Gy, 6m	23	46	-49.618	-122.073	22.8372	12.6583	2.77172	56.8112	0.655	ns	Games-Howell
Baseline	2Gy, 1d	10Gy, 6m	23	45	-61.3377	-127.421	4.74518	11.3968	3.80566	45.441	0.104	ns	Games-Howell
Baseline	2Gy, 1d	16Gy, 6m	23	45	-51.194	-118.156	15.7683	11.5768	3.12691	47.2452	0.406	ns	Games-Howell
Baseline	2Gy, 1d	Control, 9m	23	219	-88.8738	-148.293	-29.4542	9.90731	6.34312	29.6203	0.000243	***	Games-Howell
Baseline	2Gy, 1d	2Gy, 9m	23	43	-126.244	-190.701	-61.7875	11.0517	8.07729	41.6511	2.61e-07	****	Games-Howell
Baseline	2Gy, 1d	5Gy, 9m	23	45	-87.989	-158.327	-17.6512	12.2466	5.08039	53.3146	0.002	**	Games-Howell
Baseline	2Gy, 1d	8Gy, 9m	23	45	-79.2535	-145.227	-13.2804	11.3741	4.92704	45.2094	0.005	**	Games-Howell
Baseline	2Gy, 1d	10Gy, 9m	23	44	-89.7476	-156.552	-22.9433	11.5419	5.49834	46.7449	0.00073	***	Games-Howell
Baseline	2Gy, 1d	16Gy, 9m	23	40	-59.8822	-140.171	20.4064	14.064	3.01075	59.8537	0.48	ns	Games-Howell
Baseline	2Gy, 1d	Control, 12m	23	211	-97.4527	-156.007	-38.8984	9.67042	7.1258	26.9261	5.13e-05	****	Games-Howell
Baseline	2Gy, 1d	2Gy, 12m	23	39	-77.2894	-149.49	-5.08898	12.5736	4.34656	53.5188	0.022	*	Games-Howell
Baseline	2Gy, 1d	5Gy, 12m	23	45	-72.4273	-139.81	-5.04475	11.6619	4.39154	48.0756	0.022	*	Games-Howell
Baseline	2Gy, 1d	8Gy, 12m	23	46	-99.6437	-165.209	-34.0786	11.2917	6.23986	44.4743	7.34e-05	****	Games-Howell
Baseline	2Gy, 1d	10Gy, 12m	23	43	-104.562	-169.223	-39.9	11.0952	6.66378	42.1053	2.27e-05	****	Games-Howell
Baseline	2Gy, 1d	16Gy, 12m	23	42	-92.1086	-158.488	-25.7294	11.4494	5.68856	45.5346	0.000418	***	Games-Howell
Baseline	2Gy, 1d	Control, 18m	23	91	-87.9139	-149.993	-25.835	10.5605	5.88653	37.4025	0.000392	***	Games-Howell
Baseline	2Gy, 1d	2Gy, 18m	23	15	-77.6588	-186.871	31.5538	17.8096	3.08334	23.9975	0.458	ns	Games-Howell
Baseline	2Gy, 1d	5Gy, 18m	23	20	-76.7237	-166.706	13.2587	15.2787	3.55081	36.5182	0.197	ns	Games-Howell
Baseline	2Gy, 1d	8Gy, 18m	23	20	-103.759	-179.351	-28.1677	12.9428	5.66871	40.829	0.000594	***	Games-Howell
Baseline	2Gy, 1d	10Gy, 18m	23	16	-66.4372	-161.495	28.6207	15.8193	2.96967	29.0417	0.523	ns	Games-Howell
Baseline	2Gy, 1d	16Gy, 18m	23	21	-98.258	-169.193	-27.3232	12.162	5.71279	41.6261	0.000491	***	Games-Howell
Baseline	5Gy, 1d	8Gy, 1d	23	24	-16.0648	-97.4025	65.273	13.8833	0.818213	39.1086	1	ns	Games-Howell
Baseline	5Gy, 1d	10Gy, 1d	23	24	11.6173	-62.2918	85.5264	12.6783	0.647932	41.9284	1	ns	Games-Howell
Baseline	5Gy, 1d	16Gy, 1d	23	24	-3.27268	-65.861	59.3157	10.7873	0.214524	45	1	ns	Games-Howell
Baseline	5Gy, 1d	Control, 3m	23	234	-73.6135	-124.538	-22.6892	8.67745	5.99861	38.2332	0.000261	***	Games-Howell
Baseline	5Gy, 1d	2Gy, 3m	23	48	-51.2416	-122.629	20.1454	12.5832	2.87951	68.4924	0.576	ns	Games-Howell
Baseline	5Gy, 1d	5Gy, 3m	23	47	-54.3773	-121.793	13.0385	11.8641	3.2409	66.056	0.323	ns	Games-Howell
Baseline	5Gy, 1d	8Gy, 3m	23	46	-43.4576	-122.071	35.1559	13.8407	2.2202	66.6967	0.947	ns	Games-Howell
Baseline	5Gy, 1d	10Gy, 3m	23	47	-87.9294	-147.942	-27.9172	10.4972	5.92305	58.1744	9.63e-05	****	Games-Howell
Baseline	5Gy, 1d	16Gy, 3m	23	46	-63.6059	-136.79	9.57852	12.887	3.49004	66.9416	0.192	ns	Games-Howell
Baseline	5Gy, 1d	Control, 6m	23	234	-98.4587	-147.584	-49.334	8.22861	8.46083	31.1161	7.36e-07	****	Games-Howell
Baseline	5Gy, 1d	2Gy, 6m	23	47	-91.8208	-152.184	-31.4573	10.5638	6.14619	58.7369	4.1e-05	****	Games-Howell
Baseline	5Gy, 1d	5Gy, 6m	23	47	-106.098	-167.071	-45.1246	10.6789	7.02532	59.6643	1.35e-06	****	Games-Howell
Baseline	5Gy, 1d	8Gy, 6m	23	46	-76.4801	-142.001	-10.9592	11.5147	4.69658	64.0766	0.006	**	Games-Howell
Baseline	5Gy, 1d	10Gy, 6m	23	45	-88.1999	-146.236	-30.164	10.1115	6.1679	53.9701	4.93e-05	****	Games-Howell
Baseline	5Gy, 1d	16Gy, 6m	23	45	-78.0561	-137.145	-18.9669	10.314	5.35138	55.8512	0.000819	***	Games-Howell
Baseline	5Gy, 1d	Control, 9m	23	219	-115.736	-165.52	-65.952	8.39705	9.746	33.6632	1.38e-08	****	Games-Howell
Baseline	5Gy, 1d	2Gy, 9m	23	43	-153.106	-209.179	-97.0334	9.72092	11.1371	49.4433	0	****	Games-Howell
Baseline	5Gy, 1d	5Gy, 9m	23	45	-114.851	-177.922	-51.7798	11.0605	7.34251	61.2513	3.46e-07	****	Games-Howell
Baseline	5Gy, 1d	8Gy, 9m	23	45	-106.116	-164.019	-48.2119	10.0859	7.43959	53.7202	4.77e-07	****	Games-Howell
Baseline	5Gy, 1d	10Gy, 9m	23	44	-116.61	-175.513	-57.7061	10.2747	8.02507	55.1557	4.64e-08	****	Games-Howell
Baseline	5Gy, 1d	16Gy, 9m	23	40	-86.7443	-161.153	-12.3355	13.0442	4.70229	60.8131	0.006	**	Games-Howell
Baseline	5Gy, 1d	Control, 12m	23	211	-124.315	-173.015	-75.6144	8.1162	10.8307	29.474	4.59e-09	****	Games-Howell
Baseline	5Gy, 1d	2Gy, 12m	23	39	-104.152	-169.413	-38.8902	11.4215	6.44804	58.7938	1.31e-05	****	Games-Howell
Baseline	5Gy, 1d	5Gy, 12m	23	45	-99.2895	-158.88	-39.6992	10.4094	6.74467	56.6768	4.92e-06	****	Games-Howell
Baseline	5Gy, 1d	8Gy, 12m	23	46	-126.506	-183.915	-69.0963	9.99293	8.95164	53.0511	2.09e-09	****	Games-Howell
Baseline	5Gy, 1d	10Gy, 12m	23	43	-131.424	-187.747	-75.1012	9.77038	9.51148	49.9727	5.08e-10	****	Games-Howell
Baseline	5Gy, 1d	16Gy, 12m	23	42	-118.971	-177.372	-60.5699	10.1708	8.27126	53.5528	2.29e-08	****	Games-Howell
Baseline	5Gy, 1d	Control, 18m	23	91	-114.776	-167.884	-61.6685	9.15855	8.86155	45.4037	1.08e-08	****	Games-Howell
Baseline	5Gy, 1d	2Gy, 18m	23	15	-104.521	-210.676	1.63402	17.0158	4.34345	20.8813	0.057	ns	Games-Howell
Baseline	5Gy, 1d	5Gy, 18m	23	20	-103.586	-188.962	-18.2097	14.3456	5.10585	32.2147	0.005	**	Games-Howell
Baseline	5Gy, 1d	8Gy, 18m	23	20	-130.621	-200.007	-61.2355	11.8267	7.80971	38.3817	1.03e-06	****	Games-Howell
Baseline	5Gy, 1d	10Gy, 18m	23	16	-93.2993	-184.35	-2.24888	14.92	4.42176	25.042	0.04	*	Games-Howell
Baseline	5Gy, 1d	16Gy, 18m	23	21	-125.12	-189.09	-61.1498	10.9667	8.06742	41.5625	2.73e-07	****	Games-Howell
Baseline	8Gy, 1d	10Gy, 1d	24	24	27.6821	-62.1426	117.507	15.4859	1.264	45.1949	1	ns	Games-Howell
Baseline	8Gy, 1d	16Gy, 1d	24	24	12.7921	-68.9914	94.5756	13.98	0.647022	39.9052	1	ns	Games-Howell
Baseline	8Gy, 1d	Control, 3m	24	234	-57.5488	-132.067	16.9692	12.4247	3.27518	29.6192	0.338	ns	Games-Howell
Baseline	8Gy, 1d	2Gy, 3m	24	48	-35.1769	-123.511	53.1577	15.4081	1.61433	55.1336	0.999	ns	Games-Howell
Baseline	8Gy, 1d	5Gy, 3m	24	47	-38.3126	-123.727	47.1022	14.8268	1.82718	50.5388	0.995	ns	Games-Howell
Baseline	8Gy, 1d	8Gy, 3m	24	46	-27.3928	-121.244	66.4583	16.4512	1.1774	60.7099	1	ns	Games-Howell
Baseline	8Gy, 1d	10Gy, 3m	24	47	-71.8646	-152.134	8.40425	13.7574	3.69372	41.4122	0.14	ns	Games-Howell
Baseline	8Gy, 1d	16Gy, 3m	24	46	-47.5411	-137.208	42.1258	15.6572	2.14703	56.2561	0.962	ns	Games-Howell
Baseline	8Gy, 1d	Control, 6m	24	234	-82.394	-155.786	-9.00207	12.1155	4.80884	26.8107	0.015	*	Games-Howell
Baseline	8Gy, 1d	2Gy, 6m	24	47	-75.756	-156.26	4.74818	13.8083	3.87939	41.8685	0.091	ns	Games-Howell
Baseline	8Gy, 1d	5Gy, 6m	24	47	-90.0332	-170.948	-9.11825	13.8965	4.58123	42.6569	0.014	*	Games-Howell
Baseline	8Gy, 1d	8Gy, 6m	24	46	-60.4154	-144.47	23.6395	14.5486	2.93637	48.1402	0.537	ns	Games-Howell
Baseline	8Gy, 1d	10Gy, 6m	24	45	-72.1351	-151.089	6.819	13.4654	3.78802	38.6787	0.117	ns	Games-Howell
Baseline	8Gy, 1d	16Gy, 6m	24	45	-61.9914	-141.638	17.6551	13.6181	3.21884	40.0428	0.355	ns	Games-Howell
Baseline	8Gy, 1d	Control, 9m	24	219	-99.6712	-173.475	-25.8671	12.2305	5.76249	27.8314	0.001	***	Games-Howell
Baseline	8Gy, 1d	2Gy, 9m	24	43	-137.041	-214.72	-59.3628	13.1746	7.35527	35.9988	5.84e-06	****	Games-Howell
Baseline	8Gy, 1d	5Gy, 9m	24	45	-98.7864	-181.123	-16.4496	14.1919	4.922	45.0423	0.005	**	Games-Howell
Baseline	8Gy, 1d	8Gy, 9m	24	45	-90.0509	-168.919	-11.183	13.4462	4.73558	38.5066	0.011	*	Games-Howell
Baseline	8Gy, 1d	10Gy, 9m	24	44	-100.545	-180.065	-21.0255	13.5884	5.23211	39.7202	0.002	**	Games-Howell
Baseline	8Gy, 1d	16Gy, 9m	24	40	-70.6796	-161.21	19.8511	15.7869	3.16579	54.8533	0.376	ns	Games-Howell
Baseline	8Gy, 1d	Control, 12m	24	211	-108.25	-181.375	-35.1251	12.0394	6.35782	26.1476	0.000378	***	Games-Howell
Baseline	8Gy, 1d	2Gy, 12m	24	39	-88.0868	-171.905	-4.26893	14.475	4.30306	46.4203	0.028	*	Games-Howell
Baseline	8Gy, 1d	5Gy, 12m	24	45	-83.2247	-163.203	-3.24609	13.6905	4.2985	40.6864	0.032	*	Games-Howell
Baseline	8Gy, 1d	8Gy, 12m	24	46	-110.441	-188.991	-31.8911	13.3766	5.83808	37.9238	0.000435	***	Games-Howell
Baseline	8Gy, 1d	10Gy, 12m	24	43	-115.359	-193.198	-37.5207	13.2112	6.17442	36.3238	0.000183	***	Games-Howell
Baseline	8Gy, 1d	16Gy, 12m	24	42	-102.906	-182.086	-23.7262	13.51	5.38607	38.9128	0.002	**	Games-Howell
Baseline	8Gy, 1d	Control, 18m	24	91	-98.7113	-174.576	-22.8461	12.7653	5.46789	32.7324	0.002	**	Games-Howell
Baseline	8Gy, 1d	2Gy, 18m	24	15	-88.4562	-203.806	26.8936	19.1993	3.25783	29.0891	0.349	ns	Games-Howell
Baseline	8Gy, 1d	5Gy, 18m	24	20	-87.5211	-186.038	10.9958	16.8781	3.66669	41.1734	0.149	ns	Games-Howell
Baseline	8Gy, 1d	8Gy, 18m	24	20	-114.557	-200.934	-28.179	14.7968	5.4744	41.1125	0.001	***	Games-Howell
Baseline	8Gy, 1d	10Gy, 18m	24	16	-77.2346	-179.989	25.52	17.369	3.14429	34.538	0.406	ns	Games-Howell
Baseline	8Gy, 1d	16Gy, 18m	24	21	-109.055	-191.703	-26.4081	14.1189	5.46173	39.5677	0.001	***	Games-Howell
Baseline	10Gy, 1d	16Gy, 1d	24	24	-14.89	-89.306	59.526	12.7841	0.823585	42.8419	1	ns	Games-Howell
Baseline	10Gy, 1d	Control, 3m	24	234	-85.2308	-151.141	-19.3212	11.0619	5.44818	31.8006	0.002	**	Games-Howell
Baseline	10Gy, 1d	2Gy, 3m	24	48	-62.859	-144.584	18.8657	14.3319	3.10133	61.2714	0.416	ns	Games-Howell
Baseline	10Gy, 1d	5Gy, 3m	24	47	-65.9946	-144.451	12.4616	13.705	3.40499	56.6726	0.239	ns	Games-Howell
Baseline	10Gy, 1d	8Gy, 3m	24	46	-55.0749	-142.903	32.7532	15.4478	2.521	65.2474	0.821	ns	Games-Howell
Baseline	10Gy, 1d	10Gy, 3m	24	47	-99.5467	-172.149	-26.9443	12.5403	5.61312	46.5491	0.000507	***	Games-Howell
Baseline	10Gy, 1d	16Gy, 3m	24	46	-75.2232	-158.436	7.98939	14.5994	3.64336	61.8453	0.137	ns	Games-Howell
Baseline	10Gy, 1d	Control, 6m	24	234	-110.076	-174.678	-45.4743	10.7134	7.26523	28.0358	2.95e-05	****	Games-Howell
Baseline	10Gy, 1d	2Gy, 6m	24	47	-103.438	-176.311	-30.5654	12.5961	5.80671	47.0908	0.000259	***	Games-Howell
Baseline	10Gy, 1d	5Gy, 6m	24	47	-117.715	-191.059	-44.3713	12.6928	6.55785	48.0188	1.89e-05	****	Games-Howell
Baseline	10Gy, 1d	8Gy, 6m	24	46	-88.0975	-165.021	-11.1744	13.4036	4.64759	54.0721	0.009	**	Games-Howell
Baseline	10Gy, 1d	10Gy, 6m	24	45	-99.8172	-170.907	-28.7276	12.2193	5.77625	43.1838	0.000363	***	Games-Howell
Baseline	10Gy, 1d	16Gy, 6m	24	45	-89.6734	-161.562	-17.7846	12.3873	5.11884	44.8341	0.003	**	Games-Howell
Baseline	10Gy, 1d	Control, 9m	24	219	-127.353	-192.434	-62.2728	10.8433	8.30485	29.3986	1.66e-06	****	Games-Howell
Baseline	10Gy, 1d	2Gy, 9m	24	43	-164.724	-234.337	-95.1098	11.8981	9.78958	39.8292	2.16e-09	****	Games-Howell
Baseline	10Gy, 1d	5Gy, 9m	24	45	-126.468	-201.442	-51.4953	13.0155	6.87079	50.6222	5.04e-06	****	Games-Howell
Baseline	10Gy, 1d	8Gy, 9m	24	45	-117.733	-188.723	-46.743	12.1981	6.82482	42.9737	1.23e-05	****	Games-Howell
Baseline	10Gy, 1d	10Gy, 9m	24	44	-128.227	-199.971	-56.4832	12.3547	7.33894	44.4098	1.92e-06	****	Games-Howell
Baseline	10Gy, 1d	16Gy, 9m	24	40	-98.3617	-182.555	-14.1688	14.7383	4.71913	59.0813	0.006	**	Games-Howell
Baseline	10Gy, 1d	Control, 12m	24	211	-135.932	-200.225	-71.6397	10.6273	9.04446	27.1523	5.43e-07	****	Games-Howell
Baseline	10Gy, 1d	2Gy, 12m	24	39	-115.769	-192.442	-39.096	13.3236	6.14406	51.4916	6.23e-05	****	Games-Howell
Baseline	10Gy, 1d	5Gy, 12m	24	45	-110.907	-183.178	-38.6353	12.4669	6.29048	45.603	5.68e-05	****	Games-Howell
Baseline	10Gy, 1d	8Gy, 12m	24	46	-138.123	-208.744	-67.5024	12.1213	8.05753	42.2849	2.5e-07	****	Games-Howell
Baseline	10Gy, 1d	10Gy, 12m	24	43	-143.041	-212.841	-73.2418	11.9385	8.4722	40.2334	9.88e-08	****	Games-Howell
Baseline	10Gy, 1d	16Gy, 12m	24	42	-130.588	-201.943	-59.2332	12.2683	7.52667	43.3672	1.18e-06	****	Games-Howell
Baseline	10Gy, 1d	Control, 18m	24	91	-126.393	-193.877	-58.9099	11.4432	7.8102	35.9089	1.58e-06	****	Games-Howell
Baseline	10Gy, 1d	2Gy, 18m	24	15	-116.138	-227.585	-4.69199	18.3468	4.4761	26.1232	0.034	*	Games-Howell
Baseline	10Gy, 1d	5Gy, 18m	24	20	-115.203	-208.375	-22.0308	15.9017	5.12279	39.0537	0.003	**	Games-Howell
Baseline	10Gy, 1d	8Gy, 18m	24	20	-142.239	-221.936	-62.5414	13.6726	7.35619	41.9886	2.47e-06	****	Games-Howell
Baseline	10Gy, 1d	10Gy, 18m	24	16	-104.917	-202.817	-7.01609	16.4218	4.51762	31.6002	0.024	*	Games-Howell
Baseline	10Gy, 1d	16Gy, 18m	24	21	-136.737	-212.169	-61.3054	12.9359	7.4744	41.7575	1.75e-06	****	Games-Howell
Baseline	16Gy, 1d	Control, 3m	24	234	-70.3408	-122.081	-18.6007	8.83134	5.63204	39.107	0.000744	***	Games-Howell
Baseline	16Gy, 1d	2Gy, 3m	24	48	-47.969	-119.917	23.979	12.6898	2.67295	69.4678	0.726	ns	Games-Howell
Baseline	16Gy, 1d	5Gy, 3m	24	47	-51.1046	-119.12	16.9107	11.9772	3.01711	66.9903	0.474	ns	Games-Howell
Baseline	16Gy, 1d	8Gy, 3m	24	46	-40.1849	-119.297	38.9275	13.9377	2.03871	67.6944	0.981	ns	Games-Howell
Baseline	16Gy, 1d	10Gy, 3m	24	47	-84.6567	-145.355	-23.9587	10.6248	5.63413	59.0051	0.000267	***	Games-Howell
Baseline	16Gy, 1d	16Gy, 3m	24	46	-60.3332	-134.061	13.3945	12.9911	3.28394	67.9362	0.297	ns	Games-Howell
Baseline	16Gy, 1d	Control, 6m	24	234	-95.1861	-145.143	-45.2288	8.39074	8.02155	32.0644	1.86e-06	****	Games-Howell
Baseline	16Gy, 1d	2Gy, 6m	24	47	-88.5481	-149.593	-27.5033	10.6906	5.85685	59.571	0.000115	***	Games-Howell
Baseline	16Gy, 1d	5Gy, 6m	24	47	-102.825	-164.472	-41.1783	10.8043	6.72958	60.505	4e-06	****	Games-Howell
Baseline	16Gy, 1d	8Gy, 6m	24	46	-73.2075	-139.348	-7.06718	11.6311	4.45062	64.9904	0.014	*	Games-Howell
Baseline	16Gy, 1d	10Gy, 6m	24	45	-84.9272	-143.674	-26.1803	10.2439	5.8623	54.8014	0.000141	***	Games-Howell
Baseline	16Gy, 1d	16Gy, 6m	24	45	-74.7834	-134.57	-14.9972	10.4438	5.06329	56.6884	0.002	**	Games-Howell
Baseline	16Gy, 1d	Control, 9m	24	219	-112.463	-163.074	-61.8521	8.55599	9.29449	34.5876	3.43e-08	****	Games-Howell
Baseline	16Gy, 1d	2Gy, 9m	24	43	-149.834	-206.644	-93.0233	9.85854	10.7469	50.285	3.36e-12	****	Games-Howell
Baseline	16Gy, 1d	5Gy, 9m	24	45	-111.578	-175.297	-47.8603	11.1817	7.056	62.1359	9.98e-07	****	Games-Howell
Baseline	16Gy, 1d	8Gy, 9m	24	45	-102.843	-161.46	-44.2263	10.2186	7.11651	54.551	1.46e-06	****	Games-Howell
Baseline	16Gy, 1d	10Gy, 9m	24	44	-113.337	-172.94	-53.7344	10.405	7.70218	55.9983	1.42e-07	****	Games-Howell
Baseline	16Gy, 1d	16Gy, 9m	24	40	-83.4717	-158.408	-8.5351	13.1471	4.48947	61.8132	0.013	*	Games-Howell
Baseline	16Gy, 1d	Control, 12m	24	211	-121.042	-170.578	-71.5065	8.28053	10.3363	30.4361	9.6e-09	****	Games-Howell
Baseline	16Gy, 1d	2Gy, 12m	24	39	-100.879	-166.758	-35.0001	11.5388	6.18191	59.7514	3.4e-05	****	Games-Howell
Baseline	16Gy, 1d	5Gy, 12m	24	45	-96.0168	-156.297	-35.7361	10.5381	6.44275	57.518	1.45e-05	****	Games-Howell
Baseline	16Gy, 1d	8Gy, 12m	24	46	-123.233	-181.363	-65.1036	10.1269	8.60475	53.8751	6.47e-09	****	Games-Howell
Baseline	16Gy, 1d	10Gy, 12m	24	43	-128.151	-185.208	-71.0946	9.90731	9.14644	50.8138	1.53e-09	****	Games-Howell
Baseline	16Gy, 1d	16Gy, 12m	24	42	-115.698	-174.804	-56.5925	10.3024	7.94098	54.4054	6.93e-08	****	Games-Howell
Baseline	16Gy, 1d	Control, 18m	24	91	-111.503	-165.397	-57.6097	9.30449	8.47384	46.2062	3.37e-08	****	Games-Howell
Baseline	16Gy, 1d	2Gy, 18m	24	15	-101.248	-207.663	5.16678	17.0948	4.18801	21.2334	0.076	ns	Games-Howell
Baseline	16Gy, 1d	5Gy, 18m	24	20	-100.313	-186.092	-14.5343	14.4392	4.91248	32.8825	0.008	**	Games-Howell
Baseline	16Gy, 1d	8Gy, 18m	24	20	-127.349	-197.275	-57.4228	11.9401	7.54175	39.3157	2.01e-06	****	Games-Howell
Baseline	16Gy, 1d	10Gy, 18m	24	16	-90.0267	-181.42	1.36684	15.01	4.24106	25.5582	0.057	ns	Games-Howell
Baseline	16Gy, 1d	16Gy, 18m	24	21	-121.847	-186.425	-57.2702	11.0889	7.76985	42.5593	6.03e-07	****	Games-Howell
Baseline	Control, 3m	2Gy, 3m	234	48	22.3719	-39.901	84.6447	10.9527	1.44433	65.2178	1	ns	Games-Howell
Baseline	Control, 3m	5Gy, 3m	234	47	19.2362	-38.1932	76.6656	10.1185	1.34427	67.8176	1	ns	Games-Howell
Baseline	Control, 3m	8Gy, 3m	234	46	30.1559	-40.6164	100.928	12.3771	1.72281	57.9676	0.998	ns	Games-Howell
Baseline	Control, 3m	10Gy, 3m	234	47	-14.3159	-62.0621	33.4303	8.47454	1.1945	81.4173	1	ns	Games-Howell
Baseline	Control, 3m	16Gy, 3m	234	46	10.0076	-54.4367	74.452	11.3005	0.62621	61.1587	1	ns	Games-Howell
Baseline	Control, 3m	Control, 6m	234	234	-24.8452	-54.4472	4.75679	5.41631	3.24358	436.777	0.29	ns	Games-Howell
Baseline	Control, 3m	2Gy, 6m	234	47	-18.2072	-66.4388	30.0243	8.55687	1.50458	80.4428	1	ns	Games-Howell
Baseline	Control, 3m	5Gy, 6m	234	47	-32.4844	-81.5513	16.5824	8.69857	2.64066	78.863	0.75	ns	Games-Howell
Baseline	Control, 3m	8Gy, 6m	234	46	-2.86662	-57.9218	52.1886	9.70639	0.208832	68.8183	1	ns	Games-Howell
Baseline	Control, 3m	10Gy, 6m	234	45	-14.5864	-59.5538	30.3811	7.99179	1.29059	84.4194	1	ns	Games-Howell
Baseline	Control, 3m	16Gy, 6m	234	45	-4.44261	-50.9173	42.0321	8.24648	0.380938	80.7856	1	ns	Games-Howell
Baseline	Control, 3m	Control, 9m	234	219	-42.1224	-73.1011	-11.1437	5.66894	5.25408	445.034	0.000136	***	Games-Howell
Baseline	Control, 3m	2Gy, 9m	234	43	-79.4927	-121.562	-37.4237	7.49151	7.50313	89.4	2.75e-08	****	Games-Howell
Baseline	Control, 3m	5Gy, 9m	234	45	-41.2376	-93.1348	10.6596	9.16306	3.18228	71.2315	0.358	ns	Games-Howell
Baseline	Control, 3m	8Gy, 9m	234	45	-32.5021	-77.2779	12.2737	7.95941	2.88746	84.9224	0.569	ns	Games-Howell
Baseline	Control, 3m	10Gy, 9m	234	44	-42.9963	-89.2188	3.22621	8.19736	3.70887	79.6415	0.108	ns	Games-Howell
Baseline	Control, 3m	16Gy, 9m	234	40	-13.1308	-79.118	52.8563	11.4794	0.808829	52.5104	1	ns	Games-Howell
Baseline	Control, 3m	Control, 12m	234	211	-50.7013	-79.3755	-22.0272	5.24396	6.83668	408.365	1.86e-08	****	Games-Howell
Baseline	Control, 3m	2Gy, 12m	234	39	-30.538	-85.3643	24.2882	9.59567	2.25035	58.847	0.936	ns	Games-Howell
Baseline	Control, 3m	5Gy, 12m	234	45	-25.6759	-72.8554	21.5035	8.36557	2.17028	79.2627	0.961	ns	Games-Howell
Baseline	Control, 3m	8Gy, 12m	234	46	-52.8924	-96.9361	-8.84859	7.84124	4.76972	88.7517	0.003	**	Games-Howell
Baseline	Control, 3m	10Gy, 12m	234	43	-57.8104	-100.26	-15.3609	7.55557	5.41033	88.1185	0.000289	***	Games-Howell
Baseline	Control, 3m	16Gy, 12m	234	42	-45.3573	-90.8839	0.169396	8.06665	3.97593	77.7672	0.052	ns	Games-Howell
Baseline	Control, 3m	Control, 18m	234	91	-41.1625	-78.2972	-4.02788	6.74577	4.31475	215.954	0.011	*	Games-Howell
Baseline	Control, 3m	2Gy, 18m	234	15	-30.9075	-133.454	71.6392	15.8482	1.37902	16.3034	1	ns	Games-Howell
Baseline	Control, 3m	5Gy, 18m	234	20	-29.9723	-109.328	49.3834	12.9392	1.63795	23.9716	0.998	ns	Games-Howell
Baseline	Control, 3m	8Gy, 18m	234	20	-57.0078	-117.706	3.69028	10.0746	4.00121	28.2743	0.088	ns	Games-Howell
Baseline	Control, 3m	10Gy, 18m	234	16	-19.6858	-105.794	66.4221	13.5732	1.02555	18.5124	1	ns	Games-Howell
Baseline	Control, 3m	16Gy, 18m	234	21	-51.5066	-105.238	2.22452	9.04963	4.02455	33.0955	0.075	ns	Games-Howell
Baseline	2Gy, 3m	5Gy, 3m	48	47	-3.13569	-79.5205	73.2491	13.617	0.162831	92.3476	1	ns	Games-Howell
Baseline	2Gy, 3m	8Gy, 3m	48	46	7.78403	-78.5183	94.0863	15.3698	0.358114	89.6346	1	ns	Games-Howell
Baseline	2Gy, 3m	10Gy, 3m	48	47	-36.6878	-106.681	33.3053	12.4441	2.0847	85.3134	0.977	ns	Games-Howell
Baseline	2Gy, 3m	16Gy, 3m	48	46	-12.3642	-93.816	69.0875	14.5168	0.602254	91.6865	1	ns	Games-Howell
Baseline	2Gy, 3m	Control, 6m	48	234	-47.2171	-107.858	13.4239	10.6007	3.14957	57.477	0.385	ns	Games-Howell
Baseline	2Gy, 3m	2Gy, 6m	48	47	-40.5791	-110.873	29.7144	12.5003	2.29545	85.8588	0.928	ns	Games-Howell
Baseline	2Gy, 3m	5Gy, 6m	48	47	-54.8563	-125.672	15.9596	12.5977	3.07907	86.7514	0.424	ns	Games-Howell
Baseline	2Gy, 3m	8Gy, 6m	48	46	-25.2385	-99.968	49.491	13.3136	1.34046	90.6167	1	ns	Games-Howell
Baseline	2Gy, 3m	10Gy, 6m	48	45	-36.9583	-105.255	31.3389	12.1205	2.15614	81.1169	0.964	ns	Games-Howell
Baseline	2Gy, 3m	16Gy, 6m	48	45	-26.8145	-96.0093	42.3803	12.2899	1.54279	82.9654	1	ns	Games-Howell
Baseline	2Gy, 3m	Control, 9m	48	219	-64.4943	-125.739	-3.24912	10.7319	4.24941	60.2814	0.027	*	Games-Howell
Baseline	2Gy, 3m	2Gy, 9m	48	43	-101.865	-168.483	-35.246	11.7966	6.10591	76.5543	2.24e-05	****	Games-Howell
Baseline	2Gy, 3m	5Gy, 9m	48	45	-63.6095	-136.216	8.99648	12.9228	3.48056	88.0605	0.187	ns	Games-Howell
Baseline	2Gy, 3m	8Gy, 9m	48	45	-54.874	-123.059	13.3106	12.0992	3.20698	80.8696	0.338	ns	Games-Howell
Baseline	2Gy, 3m	10Gy, 9m	48	44	-65.3682	-134.4	3.66323	12.257	3.77109	82.2445	0.091	ns	Games-Howell
Baseline	2Gy, 3m	16Gy, 9m	48	40	-35.5027	-117.981	46.9751	14.6566	1.71283	84.1403	0.999	ns	Games-Howell
Baseline	2Gy, 3m	Control, 12m	48	211	-73.0732	-133.318	-12.8281	10.5136	4.91462	55.6429	0.004	**	Games-Howell
Baseline	2Gy, 3m	2Gy, 12m	48	39	-52.9099	-127.358	21.5382	13.2331	2.82723	84.756	0.615	ns	Games-Howell
Baseline	2Gy, 3m	5Gy, 12m	48	45	-48.0478	-117.67	21.5745	12.3701	2.74653	83.7686	0.675	ns	Games-Howell
Baseline	2Gy, 3m	8Gy, 12m	48	46	-75.2642	-143.033	-7.49588	12.0218	4.42696	80.2324	0.012	*	Games-Howell
Baseline	2Gy, 3m	10Gy, 12m	48	43	-80.1822	-147.013	-13.3514	11.8374	4.78968	77.085	0.004	**	Games-Howell
Baseline	2Gy, 3m	16Gy, 12m	48	42	-67.7291	-136.322	0.863269	12.17	3.93523	80.5939	0.058	ns	Games-Howell
Baseline	2Gy, 3m	Control, 18m	48	91	-63.5344	-127.694	0.625449	11.3377	3.9625	72.6867	0.056	ns	Games-Howell
Baseline	2Gy, 3m	2Gy, 18m	48	15	-53.2794	-163.802	57.2433	18.2812	2.06082	27.3278	0.966	ns	Games-Howell
Baseline	2Gy, 3m	5Gy, 18m	48	20	-52.3442	-144.137	39.4485	15.8259	2.33876	45.2259	0.9	ns	Games-Howell
Baseline	2Gy, 3m	8Gy, 18m	48	20	-79.3797	-157.019	-1.74042	13.5844	4.13195	58.5023	0.039	*	Games-Howell
Baseline	2Gy, 3m	10Gy, 18m	48	16	-42.0577	-138.708	54.5931	16.3484	1.81909	34.8254	0.994	ns	Games-Howell
Baseline	2Gy, 3m	16Gy, 18m	48	21	-73.8785	-146.923	-0.834203	12.8426	4.0677	64.7095	0.044	*	Games-Howell
Baseline	5Gy, 3m	8Gy, 3m	47	46	10.9197	-72.2304	94.0698	14.7869	0.522179	85.9114	1	ns	Games-Howell
Baseline	5Gy, 3m	10Gy, 3m	47	47	-33.5521	-99.3911	32.287	11.7166	2.0249	87.6542	0.984	ns	Games-Howell
Baseline	5Gy, 3m	16Gy, 3m	47	46	-9.22854	-87.2808	68.8237	13.8982	0.469525	89.1998	1	ns	Games-Howell
Baseline	5Gy, 3m	Control, 6m	47	234	-44.0814	-99.728	11.5652	9.73634	3.20144	58.4992	0.352	ns	Games-Howell
Baseline	5Gy, 3m	2Gy, 6m	47	47	-37.4434	-103.606	28.7194	11.7762	2.2483	88.1035	0.943	ns	Games-Howell
Baseline	5Gy, 3m	5Gy, 6m	47	47	-51.7206	-118.446	15.0047	11.8796	3.07856	88.8163	0.424	ns	Games-Howell
Baseline	5Gy, 3m	8Gy, 6m	47	46	-22.1028	-93.024	48.8184	12.6362	1.23685	90.8533	1	ns	Games-Howell
Baseline	5Gy, 3m	10Gy, 6m	47	45	-33.8226	-97.8321	30.1869	11.3723	2.10302	83.6441	0.974	ns	Games-Howell
Baseline	5Gy, 3m	16Gy, 6m	47	45	-23.6788	-88.6591	41.3015	11.5527	1.44931	85.2734	1	ns	Games-Howell
Baseline	5Gy, 3m	Control, 9m	47	219	-61.3586	-117.666	-5.05128	9.8791	4.3918	61.8656	0.017	*	Games-Howell
Baseline	5Gy, 3m	2Gy, 9m	47	43	-98.7289	-160.92	-36.5381	11.0265	6.33131	79.1022	7.98e-06	****	Games-Howell
Baseline	5Gy, 3m	5Gy, 9m	47	45	-60.4738	-129.125	8.17775	12.2238	3.49821	89.0895	0.179	ns	Games-Howell
Baseline	5Gy, 3m	8Gy, 9m	47	45	-51.7383	-115.626	12.1494	11.3495	3.22344	83.4195	0.327	ns	Games-Howell
Baseline	5Gy, 3m	10Gy, 9m	47	44	-62.2325	-127.038	2.57271	11.5177	3.82065	84.4663	0.079	ns	Games-Howell
Baseline	5Gy, 3m	16Gy, 9m	47	40	-32.367	-111.52	46.7862	14.0441	1.62965	80.6528	1	ns	Games-Howell
Baseline	5Gy, 3m	Control, 12m	47	211	-69.9375	-125.151	-14.7239	9.64152	5.1292	56.297	0.002	**	Games-Howell
Baseline	5Gy, 3m	2Gy, 12m	47	39	-49.7742	-120.412	20.8634	12.5514	2.80413	83.9247	0.632	ns	Games-Howell
Baseline	5Gy, 3m	5Gy, 12m	47	45	-44.9121	-110.354	20.5298	11.638	2.7288	85.9505	0.689	ns	Games-Howell
Baseline	5Gy, 3m	8Gy, 12m	47	46	-72.1285	-135.564	-8.69307	11.267	4.52673	82.9647	0.009	**	Games-Howell
Baseline	5Gy, 3m	10Gy, 12m	47	43	-77.0466	-139.468	-14.6249	11.0701	4.92139	79.6155	0.002	**	Games-Howell
Baseline	5Gy, 3m	16Gy, 12m	47	42	-64.5934	-128.927	-0.260103	11.425	3.99776	82.6733	0.048	*	Games-Howell
Baseline	5Gy, 3m	Control, 18m	47	91	-60.3987	-119.893	-0.904889	10.534	4.05433	76.3696	0.042	*	Games-Howell
Baseline	5Gy, 3m	2Gy, 18m	47	15	-50.1437	-158.786	58.4988	17.794	1.99264	24.9319	0.975	ns	Games-Howell
Baseline	5Gy, 3m	5Gy, 18m	47	20	-49.2085	-138.301	39.8841	15.2605	2.28012	41.0569	0.919	ns	Games-Howell
Baseline	5Gy, 3m	8Gy, 18m	47	20	-76.244	-150.403	-2.08543	12.9212	4.17242	54.0215	0.036	*	Games-Howell
Baseline	5Gy, 3m	10Gy, 18m	47	16	-38.922	-133.178	55.3339	15.8017	1.74172	31.4072	0.996	ns	Games-Howell
Baseline	5Gy, 3m	16Gy, 18m	47	21	-70.7428	-139.962	-1.5235	12.139	4.12082	61.2866	0.039	*	Games-Howell
Baseline	8Gy, 3m	10Gy, 3m	46	47	-44.4718	-121.941	32.9978	13.7144	2.29293	76.0338	0.927	ns	Games-Howell
Baseline	8Gy, 3m	16Gy, 3m	46	46	-20.1483	-107.873	67.5763	15.6195	0.912127	89.028	1	ns	Games-Howell
Baseline	8Gy, 3m	Control, 6m	46	234	-55.0011	-124.365	14.3631	12.0667	3.22307	52.491	0.342	ns	Games-Howell
Baseline	8Gy, 3m	2Gy, 6m	46	47	-48.3632	-126.097	29.371	13.7655	2.48433	76.6289	0.844	ns	Games-Howell
Baseline	8Gy, 3m	5Gy, 6m	46	47	-62.6404	-140.835	15.5542	13.854	3.19716	77.6332	0.346	ns	Games-Howell
Baseline	8Gy, 3m	8Gy, 6m	46	46	-33.0225	-114.689	48.6435	14.508	1.60949	83.448	1	ns	Games-Howell
Baseline	8Gy, 3m	10Gy, 6m	46	45	-44.7423	-120.721	31.2365	13.4215	2.35723	72.0708	0.903	ns	Games-Howell
Baseline	8Gy, 3m	16Gy, 6m	46	45	-34.5985	-111.364	42.1666	13.5747	1.80224	73.9523	0.997	ns	Games-Howell
Baseline	8Gy, 3m	Control, 9m	46	219	-72.2783	-142.163	-2.39359	12.1822	4.19536	54.4823	0.034	*	Games-Howell
Baseline	8Gy, 3m	2Gy, 9m	46	43	-109.649	-184.161	-35.1362	13.1298	5.90515	67.9821	6.84e-05	****	Games-Howell
Baseline	8Gy, 3m	5Gy, 9m	46	45	-71.3935	-151.168	8.38054	14.1503	3.56763	80.0418	0.155	ns	Games-Howell
Baseline	8Gy, 3m	8Gy, 9m	46	45	-62.658	-138.539	13.2224	13.4022	3.30586	71.8272	0.282	ns	Games-Howell
Baseline	8Gy, 3m	10Gy, 9m	46	44	-73.1522	-149.772	3.4681	13.5449	3.81888	73.3931	0.083	ns	Games-Howell
Baseline	8Gy, 3m	16Gy, 9m	46	40	-43.2867	-131.921	45.3472	15.7495	1.94345	83.9812	0.991	ns	Games-Howell
Baseline	8Gy, 3m	Control, 12m	46	211	-80.8572	-149.881	-11.8339	11.9903	4.76842	51.1897	0.006	**	Games-Howell
Baseline	8Gy, 3m	2Gy, 12m	46	39	-60.6939	-142.089	20.7014	14.4342	2.9733	79.5023	0.504	ns	Games-Howell
Baseline	8Gy, 3m	5Gy, 12m	46	45	-55.8319	-132.972	21.3086	13.6474	2.8928	74.8083	0.565	ns	Games-Howell
Baseline	8Gy, 3m	8Gy, 12m	46	46	-83.0483	-158.566	-7.53025	13.3324	4.4046	71.0799	0.015	*	Games-Howell
Baseline	8Gy, 3m	10Gy, 12m	46	43	-87.9663	-162.663	-13.2692	13.1664	4.72426	68.4703	0.005	**	Games-Howell
Baseline	8Gy, 3m	16Gy, 12m	46	42	-75.5132	-151.746	0.719428	13.4662	3.96517	72.0554	0.056	ns	Games-Howell
Baseline	8Gy, 3m	Control, 18m	46	91	-71.3184	-143.718	1.08084	12.719	3.96491	63.5967	0.059	ns	Games-Howell
Baseline	8Gy, 3m	2Gy, 18m	46	15	-61.0634	-175.337	53.21	19.1685	2.25256	31.6081	0.922	ns	Games-Howell
Baseline	8Gy, 3m	5Gy, 18m	46	20	-60.1282	-157.084	36.8273	16.8431	2.5243	51.2212	0.815	ns	Games-Howell
Baseline	8Gy, 3m	8Gy, 18m	46	20	-87.1637	-171.271	-3.0562	14.7569	4.17663	61.8865	0.033	*	Games-Howell
Baseline	8Gy, 3m	10Gy, 18m	46	16	-49.8417	-151.162	51.479	17.335	2.03308	40.3963	0.977	ns	Games-Howell
Baseline	8Gy, 3m	16Gy, 18m	46	21	-81.6625	-161.714	-1.61103	14.0771	4.102	64.953	0.04	*	Games-Howell
Baseline	10Gy, 3m	16Gy, 3m	47	46	24.3235	-47.5372	96.1843	12.7512	1.34884	80.8301	1	ns	Games-Howell
Baseline	10Gy, 3m	Control, 6m	47	234	-10.5293	-56.0674	35.0087	8.01434	0.929006	66.1185	1	ns	Games-Howell
Baseline	10Gy, 3m	2Gy, 6m	47	47	-3.89136	-62.2254	54.4426	10.3978	0.264635	91.9845	1	ns	Games-Howell
Baseline	10Gy, 3m	5Gy, 6m	47	47	-18.1686	-77.1605	40.8234	10.5147	1.22183	91.8887	1	ns	Games-Howell
Baseline	10Gy, 3m	8Gy, 6m	47	46	11.4493	-52.3918	75.2903	11.3625	0.712504	88.0052	1	ns	Games-Howell
Baseline	10Gy, 3m	10Gy, 6m	47	45	-0.2705	-56.0712	55.5302	9.93791	0.0192467	89.6954	1	ns	Games-Howell
Baseline	10Gy, 3m	16Gy, 6m	47	45	9.87328	-47.0778	66.8243	10.1439	0.688246	89.9802	1	ns	Games-Howell
Baseline	10Gy, 3m	Control, 9m	47	219	-27.8065	-74.1664	18.5534	8.18719	2.40158	71.6079	0.884	ns	Games-Howell
Baseline	10Gy, 3m	2Gy, 9m	47	43	-65.1768	-118.809	-11.5448	9.54023	4.8308	86.6006	0.003	**	Games-Howell
Baseline	10Gy, 3m	5Gy, 9m	47	45	-26.9218	-88.1609	34.3174	10.9021	1.74614	88.6278	0.998	ns	Games-Howell
Baseline	10Gy, 3m	8Gy, 9m	47	45	-18.1862	-73.8421	37.4697	9.91188	1.29739	89.6333	1	ns	Games-Howell
Baseline	10Gy, 3m	10Gy, 9m	47	44	-28.6804	-85.4286	28.0678	10.104	2.00714	88.9881	0.986	ns	Games-Howell
Baseline	10Gy, 3m	16Gy, 9m	47	40	1.18506	-71.9433	74.3134	12.9101	0.0649074	71.0234	1	ns	Games-Howell
Baseline	10Gy, 3m	Control, 12m	47	211	-36.3854	-81.384	8.61314	7.89888	3.25722	62.5088	0.315	ns	Games-Howell
Baseline	10Gy, 3m	2Gy, 12m	47	39	-16.2221	-79.784	47.3398	11.2681	1.01799	78.8351	1	ns	Games-Howell
Baseline	10Gy, 3m	5Gy, 12m	47	45	-11.3601	-68.8556	46.1354	10.2409	0.784382	89.998	1	ns	Games-Howell
Baseline	10Gy, 3m	8Gy, 12m	47	46	-38.5765	-93.69	16.5371	9.81725	2.77855	90.1651	0.652	ns	Games-Howell
Baseline	10Gy, 3m	10Gy, 12m	47	43	-43.4945	-97.4042	10.4153	9.59062	3.20681	86.8549	0.337	ns	Games-Howell
Baseline	10Gy, 3m	16Gy, 12m	47	42	-31.0414	-87.2392	25.1564	9.9982	2.19535	86.9912	0.956	ns	Games-Howell
Baseline	10Gy, 3m	Control, 18m	47	91	-26.8466	-77.145	23.4518	8.96653	2.11714	92.3248	0.972	ns	Games-Howell
Baseline	10Gy, 3m	2Gy, 18m	47	15	-16.5916	-122.146	88.9624	16.9133	0.693659	20.8228	1	ns	Games-Howell
Baseline	10Gy, 3m	5Gy, 18m	47	20	-15.6564	-100.067	68.7539	14.2237	0.778331	33.285	1	ns	Games-Howell
Baseline	10Gy, 3m	8Gy, 18m	47	20	-42.6919	-110.573	25.1889	11.6787	2.58487	43.7937	0.776	ns	Games-Howell
Baseline	10Gy, 3m	10Gy, 18m	47	16	-5.36994	-95.5821	84.8422	14.8029	0.256512	25.3534	1	ns	Games-Howell
Baseline	10Gy, 3m	16Gy, 18m	47	21	-37.1907	-99.3565	24.9751	10.8069	2.43343	51.8466	0.862	ns	Games-Howell
Baseline	16Gy, 3m	Control, 6m	46	234	-34.8529	-97.7356	28.0299	10.9596	2.24869	54.301	0.935	ns	Games-Howell
Baseline	16Gy, 3m	2Gy, 6m	46	47	-28.2149	-100.366	43.936	12.8061	1.55792	81.41	1	ns	Games-Howell
Baseline	16Gy, 3m	5Gy, 6m	46	47	-42.4921	-115.148	30.1634	12.9012	2.32896	82.3718	0.916	ns	Games-Howell
Baseline	16Gy, 3m	8Gy, 6m	46	46	-12.8743	-89.3187	63.5701	13.6011	0.669318	87.1444	1	ns	Games-Howell
Baseline	16Gy, 3m	10Gy, 6m	46	45	-24.594	-94.8181	45.6301	12.4356	1.39845	76.6418	1	ns	Games-Howell
Baseline	16Gy, 3m	16Gy, 6m	46	45	-14.4503	-85.5398	56.6392	12.6008	0.810889	78.5493	1	ns	Games-Howell
Baseline	16Gy, 3m	Control, 9m	46	219	-52.1301	-115.591	11.3304	11.0866	3.32486	56.7877	0.28	ns	Games-Howell
Baseline	16Gy, 3m	2Gy, 9m	46	43	-89.5003	-158.108	-20.8926	12.1202	5.22156	72.1841	0.000829	***	Games-Howell
Baseline	16Gy, 3m	5Gy, 9m	46	45	-51.2453	-125.631	23.1406	13.2189	2.74123	84.1874	0.679	ns	Games-Howell
Baseline	16Gy, 3m	8Gy, 9m	46	45	-42.5098	-112.626	27.606	12.4149	2.42121	76.3901	0.876	ns	Games-Howell
Baseline	16Gy, 3m	10Gy, 9m	46	44	-53.0039	-123.935	17.9276	12.5687	2.98196	77.8854	0.498	ns	Games-Howell
Baseline	16Gy, 3m	16Gy, 9m	46	40	-23.1385	-107.118	60.8412	14.9182	1.09674	83.3254	1	ns	Games-Howell
Baseline	16Gy, 3m	Control, 12m	46	211	-60.709	-123.213	1.79538	10.8755	3.94721	52.676	0.068	ns	Games-Howell
Baseline	16Gy, 3m	2Gy, 12m	46	39	-40.5457	-116.712	35.6205	13.5223	2.12021	81.9919	0.971	ns	Games-Howell
Baseline	16Gy, 3m	5Gy, 12m	46	45	-35.6836	-107.186	35.8184	12.6791	1.99006	79.3948	0.987	ns	Games-Howell
Baseline	16Gy, 3m	8Gy, 12m	46	46	-62.9	-132.615	6.81512	12.3394	3.60446	75.686	0.143	ns	Games-Howell
Baseline	16Gy, 3m	10Gy, 12m	46	43	-67.818	-136.63	0.993904	12.1599	3.94367	72.7087	0.059	ns	Games-Howell
Baseline	16Gy, 3m	16Gy, 12m	46	42	-55.3649	-125.872	15.1425	12.4839	3.13596	76.3391	0.387	ns	Games-Howell
Baseline	16Gy, 3m	Control, 18m	46	91	-51.1702	-117.422	15.0817	11.674	3.09944	67.9559	0.415	ns	Games-Howell
Baseline	16Gy, 3m	2Gy, 18m	46	15	-40.9151	-152.319	70.4885	18.4917	1.56456	28.2898	0.999	ns	Games-Howell
Baseline	16Gy, 3m	5Gy, 18m	46	20	-39.98	-133.013	53.0527	16.0685	1.75935	46.5216	0.997	ns	Games-Howell
Baseline	16Gy, 3m	8Gy, 18m	46	20	-67.0155	-146.242	12.2106	13.8663	3.41743	58.862	0.231	ns	Games-Howell
Baseline	16Gy, 3m	10Gy, 18m	46	16	-29.6935	-127.457	68.0697	16.5834	1.26611	36.0629	1	ns	Games-Howell
Baseline	16Gy, 3m	16Gy, 18m	46	21	-61.5143	-136.294	13.2658	13.1405	3.31016	63.9314	0.284	ns	Games-Howell
Baseline	Control, 6m	2Gy, 6m	234	47	6.63798	-39.4117	52.6876	8.10135	0.57938	65.5734	1	ns	Games-Howell
Baseline	Control, 6m	5Gy, 6m	234	47	-7.63922	-54.5679	39.2894	8.25087	0.654687	64.6897	1	ns	Games-Howell
Baseline	Control, 6m	8Gy, 6m	234	46	21.9786	-31.2107	75.1679	9.30731	1.66979	58.6134	0.999	ns	Games-Howell
Baseline	Control, 6m	10Gy, 6m	234	45	10.2588	-32.3467	52.8644	7.50204	0.96695	66.8738	1	ns	Games-Howell
Baseline	Control, 6m	16Gy, 6m	234	45	20.4026	-23.802	64.6072	7.77279	1.85607	64.8451	0.995	ns	Games-Howell
Baseline	Control, 6m	Control, 9m	234	219	-17.2772	-44.3542	9.79978	4.95466	2.46572	441.407	0.869	ns	Games-Howell
Baseline	Control, 6m	2Gy, 9m	234	43	-54.6475	-94.1652	-15.1297	6.96668	5.54663	68.723	0.000266	***	Games-Howell
Baseline	Control, 6m	5Gy, 9m	234	45	-16.3924	-66.297	33.5122	8.7392	1.32634	59.5126	1	ns	Games-Howell
Baseline	Control, 6m	8Gy, 9m	234	45	-7.65689	-50.0585	34.7448	7.46753	0.725037	67.1548	1	ns	Games-Howell
Baseline	Control, 6m	10Gy, 9m	234	44	-18.1511	-62.0939	25.7918	7.72066	1.66239	63.7443	0.999	ns	Games-Howell
Baseline	Control, 6m	16Gy, 9m	234	40	11.7144	-52.7849	76.2137	11.144	0.743298	46.7722	1	ns	Games-Howell
Baseline	Control, 6m	Control, 12m	234	211	-25.8561	-50.2413	-1.47093	4.46217	4.09734	442.278	0.022	*	Games-Howell
Baseline	Control, 6m	2Gy, 12m	234	39	-5.69278	-58.686	47.3004	9.19177	0.437936	49.8781	1	ns	Games-Howell
Baseline	Control, 6m	5Gy, 12m	234	45	-0.830715	-45.7805	44.1191	7.89903	0.0743641	63.9954	1	ns	Games-Howell
Baseline	Control, 6m	8Gy, 12m	234	46	-28.0471	-69.6639	13.5696	7.34145	2.70142	69.7617	0.707	ns	Games-Howell
Baseline	Control, 6m	10Gy, 12m	234	43	-32.9651	-72.8916	6.96131	7.03552	3.31317	68.0063	0.28	ns	Games-Howell
Baseline	Control, 6m	16Gy, 12m	234	42	-20.512	-63.7283	22.7043	7.58173	1.91305	61.7712	0.992	ns	Games-Howell
Baseline	Control, 6m	Control, 18m	234	91	-16.3173	-50.3576	17.723	6.1577	1.87376	166.53	0.996	ns	Games-Howell
Baseline	Control, 6m	2Gy, 18m	234	15	-6.06227	-108.098	95.9732	15.607	0.274664	15.337	1	ns	Games-Howell
Baseline	Control, 6m	5Gy, 18m	234	20	-5.1271	-83.5318	73.2775	12.6425	0.286763	21.8658	1	ns	Games-Howell
Baseline	Control, 6m	8Gy, 18m	234	20	-32.1626	-91.5112	27.186	9.69069	2.34683	24.2683	0.879	ns	Games-Howell
Baseline	Control, 6m	10Gy, 18m	234	16	5.1594	-80.2381	90.5569	13.2908	0.274495	17.0277	1	ns	Games-Howell
Baseline	Control, 6m	16Gy, 18m	234	21	-26.6614	-78.767	25.4443	8.62019	2.18701	27.3757	0.937	ns	Games-Howell
Baseline	2Gy, 6m	5Gy, 6m	47	47	-14.2772	-73.6406	45.0863	10.5811	0.954103	91.9561	1	ns	Games-Howell
Baseline	2Gy, 6m	8Gy, 6m	47	46	15.3406	-48.8366	79.5179	11.4241	0.949526	88.3893	1	ns	Games-Howell
Baseline	2Gy, 6m	10Gy, 6m	47	45	3.62086	-52.5777	59.8194	10.0082	0.255824	89.5466	1	ns	Games-Howell
Baseline	2Gy, 6m	16Gy, 6m	47	45	13.7646	-43.5742	71.1035	10.2127	0.953033	89.9306	1	ns	Games-Howell
Baseline	2Gy, 6m	Control, 9m	47	219	-23.9152	-70.7766	22.9463	8.27238	2.04422	70.9107	0.981	ns	Games-Howell
Baseline	2Gy, 6m	2Gy, 9m	47	43	-61.2854	-115.335	-7.23574	9.61344	4.50779	86.3157	0.009	**	Games-Howell
Baseline	2Gy, 6m	5Gy, 9m	47	45	-23.0304	-84.6234	38.5627	10.9662	1.48501	88.8934	1	ns	Games-Howell
Baseline	2Gy, 6m	8Gy, 9m	47	45	-14.2949	-70.3499	41.7602	9.98237	1.01259	89.472	1	ns	Games-Howell
Baseline	2Gy, 6m	10Gy, 9m	47	44	-24.789	-81.9265	32.3485	10.1731	1.72302	88.9466	0.999	ns	Games-Howell
Baseline	2Gy, 6m	16Gy, 9m	47	40	5.07642	-68.3332	78.4861	12.9643	0.276881	71.62	1	ns	Games-Howell
Baseline	2Gy, 6m	Control, 12m	47	211	-32.4941	-78.0109	13.0228	7.98715	2.87672	62.0656	0.578	ns	Games-Howell
Baseline	2Gy, 6m	2Gy, 12m	47	39	-12.3308	-76.2282	51.5667	11.3302	0.769554	79.3079	1	ns	Games-Howell
Baseline	2Gy, 6m	5Gy, 12m	47	45	-7.46869	-65.3474	50.41	10.3091	0.51228	89.9939	1	ns	Games-Howell
Baseline	2Gy, 6m	8Gy, 12m	47	46	-34.6851	-90.203	20.8328	9.8884	2.48029	89.9309	0.849	ns	Games-Howell
Baseline	2Gy, 6m	10Gy, 12m	47	43	-39.6031	-93.9279	14.7217	9.66344	2.89789	86.5936	0.561	ns	Games-Howell
Baseline	2Gy, 6m	16Gy, 12m	47	42	-27.15	-83.7414	29.4414	10.0681	1.90681	86.9542	0.993	ns	Games-Howell
Baseline	2Gy, 6m	Control, 18m	47	91	-22.9553	-73.7094	27.7989	9.04438	1.79469	91.2768	0.998	ns	Games-Howell
Baseline	2Gy, 6m	2Gy, 18m	47	15	-12.7002	-118.388	92.9879	16.9547	0.529673	21.0099	1	ns	Games-Howell
Baseline	2Gy, 6m	5Gy, 18m	47	20	-11.7651	-96.3869	72.8567	14.2729	0.582863	33.6577	1	ns	Games-Howell
Baseline	2Gy, 6m	8Gy, 18m	47	20	-38.8006	-106.972	29.3709	11.7385	2.33727	44.3547	0.901	ns	Games-Howell
Baseline	2Gy, 6m	10Gy, 18m	47	16	-1.47858	-91.8695	88.9124	14.8502	0.0704041	25.6343	1	ns	Games-Howell
Baseline	2Gy, 6m	16Gy, 18m	47	21	-33.2994	-95.797	29.1983	10.8716	2.16585	52.4421	0.956	ns	Games-Howell
Baseline	5Gy, 6m	8Gy, 6m	47	46	29.6178	-35.1431	94.3787	11.5306	1.81629	88.9842	0.997	ns	Games-Howell
Baseline	5Gy, 6m	10Gy, 6m	47	45	17.8981	-38.989	74.7852	10.1296	1.24939	89.2321	1	ns	Games-Howell
Baseline	5Gy, 6m	16Gy, 6m	47	45	28.0418	-29.9684	86.0521	10.3317	1.91919	89.7795	0.993	ns	Games-Howell
Baseline	5Gy, 6m	Control, 9m	47	219	-9.63797	-57.3618	38.0858	8.41887	0.809499	69.7803	1	ns	Games-Howell
Baseline	5Gy, 6m	2Gy, 9m	47	43	-47.0082	-101.78	7.7636	9.73978	3.41279	85.7842	0.22	ns	Games-Howell
Baseline	5Gy, 6m	5Gy, 9m	47	45	-8.75319	-70.9602	53.4538	11.0771	0.55876	89.2791	1	ns	Games-Howell
Baseline	5Gy, 6m	8Gy, 9m	47	45	-0.0176719	-56.7634	56.7281	10.1041	0.00123672	89.1368	1	ns	Games-Howell
Baseline	5Gy, 6m	10Gy, 9m	47	44	-10.5118	-68.3234	47.2997	10.2926	0.722169	88.81	1	ns	Games-Howell
Baseline	5Gy, 6m	16Gy, 9m	47	40	19.3536	-54.5456	93.2528	13.0583	1.048	72.6232	1	ns	Games-Howell
Baseline	5Gy, 6m	Control, 12m	47	211	-18.2169	-64.6237	28.19	8.13877	1.5827	61.3467	1	ns	Games-Howell
Baseline	5Gy, 6m	2Gy, 12m	47	39	1.94644	-62.5337	66.4265	11.4375	0.120335	80.0647	1	ns	Games-Howell
Baseline	5Gy, 6m	5Gy, 12m	47	45	6.80851	-51.7338	65.3508	10.427	0.461717	89.9188	1	ns	Games-Howell
Baseline	5Gy, 6m	8Gy, 12m	47	46	-20.4079	-76.6252	35.8094	10.0113	1.44143	89.4762	1	ns	Games-Howell
Baseline	5Gy, 6m	10Gy, 12m	47	43	-25.3259	-80.3683	29.7164	9.78914	1.82939	86.0994	0.997	ns	Games-Howell
Baseline	5Gy, 6m	16Gy, 12m	47	42	-12.8728	-70.1456	44.3999	10.1888	0.893379	86.8269	1	ns	Games-Howell
Baseline	5Gy, 6m	Control, 18m	47	91	-8.67807	-60.218	42.8618	9.17856	0.66855	89.5457	1	ns	Games-Howell
Baseline	5Gy, 6m	2Gy, 18m	47	15	1.57695	-104.347	107.501	17.0266	0.0654899	21.3365	1	ns	Games-Howell
Baseline	5Gy, 6m	5Gy, 18m	47	20	2.51212	-82.4796	87.5038	14.3583	0.123714	34.305	1	ns	Games-Howell
Baseline	5Gy, 6m	8Gy, 18m	47	20	-24.5234	-93.2016	44.1548	11.8422	1.46431	45.3128	1	ns	Games-Howell
Baseline	5Gy, 6m	10Gy, 18m	47	16	12.7986	-77.9061	103.503	14.9323	0.606068	26.1239	1	ns	Games-Howell
Baseline	5Gy, 6m	16Gy, 18m	47	21	-19.0222	-82.0968	44.0525	10.9835	1.22463	53.4404	1	ns	Games-Howell
Baseline	8Gy, 6m	10Gy, 6m	46	45	-11.7198	-73.6602	50.2207	11.0072	0.752882	84.1818	1	ns	Games-Howell
Baseline	8Gy, 6m	16Gy, 6m	46	45	-1.57599	-64.5264	61.3744	11.1935	0.0995571	85.6437	1	ns	Games-Howell
Baseline	8Gy, 6m	Control, 9m	46	219	-39.2558	-93.137	14.6254	9.45655	2.93532	62.294	0.535	ns	Games-Howell
Baseline	8Gy, 6m	2Gy, 9m	46	43	-76.6261	-136.673	-16.5796	10.6495	5.08782	79.7477	0.001	***	Games-Howell
Baseline	8Gy, 6m	5Gy, 9m	46	45	-38.371	-105.13	28.388	11.8849	2.28293	88.6663	0.932	ns	Games-Howell
Baseline	8Gy, 6m	8Gy, 9m	46	45	-29.6355	-91.4491	32.1781	10.9837	1.90787	83.976	0.993	ns	Games-Howell
Baseline	8Gy, 6m	10Gy, 9m	46	44	-40.1297	-102.899	22.6394	11.1573	2.54325	84.7969	0.812	ns	Games-Howell
Baseline	8Gy, 6m	16Gy, 9m	46	40	-10.2642	-87.8487	67.3203	13.7502	0.52784	78.261	1	ns	Games-Howell
Baseline	8Gy, 6m	Control, 12m	46	211	-47.8347	-100.571	4.90123	9.20808	3.67332	56.2056	0.132	ns	Games-Howell
Baseline	8Gy, 6m	2Gy, 12m	46	39	-27.6714	-96.4925	41.1498	12.2216	1.60099	82.5921	1	ns	Games-Howell
Baseline	8Gy, 6m	5Gy, 12m	46	45	-22.8093	-86.2395	40.6209	11.2815	1.42965	86.2319	1	ns	Games-Howell
Baseline	8Gy, 6m	8Gy, 12m	46	46	-50.0257	-111.368	11.3163	10.8984	3.24576	83.6485	0.313	ns	Games-Howell
Baseline	8Gy, 6m	10Gy, 12m	46	43	-54.9437	-115.231	5.34353	10.6947	3.63275	80.2381	0.132	ns	Games-Howell
Baseline	8Gy, 6m	16Gy, 12m	46	42	-42.4906	-104.771	19.7893	11.0617	2.71618	82.9463	0.697	ns	Games-Howell
Baseline	8Gy, 6m	Control, 18m	46	91	-38.2959	-95.5135	18.9217	10.1388	2.67086	77.9007	0.729	ns	Games-Howell
Baseline	8Gy, 6m	2Gy, 18m	46	15	-28.0409	-135.837	79.7552	17.5629	1.12897	23.8133	1	ns	Games-Howell
Baseline	8Gy, 6m	5Gy, 18m	46	20	-27.1057	-114.951	60.7391	14.9904	1.2786	38.9817	1	ns	Games-Howell
Baseline	8Gy, 6m	8Gy, 18m	46	20	-54.1412	-126.663	18.3801	12.6011	3.03812	51.4132	0.464	ns	Games-Howell
Baseline	8Gy, 6m	10Gy, 18m	46	16	-16.8192	-109.983	76.3441	15.541	0.765265	29.7692	1	ns	Games-Howell
Baseline	8Gy, 6m	16Gy, 18m	46	21	-48.64	-116.043	18.7627	11.7977	2.91529	58.9352	0.55	ns	Games-Howell
Baseline	10Gy, 6m	16Gy, 6m	45	45	10.1438	-44.608	64.8955	9.74416	0.736106	87.8334	1	ns	Games-Howell
Baseline	10Gy, 6m	Control, 9m	45	219	-27.536	-71.022	15.95	7.68642	2.53316	73.1535	0.816	ns	Games-Howell
Baseline	10Gy, 6m	2Gy, 9m	45	43	-64.9063	-116.164	-13.6487	9.11411	5.03567	85.5805	0.001	***	Games-Howell
Baseline	10Gy, 6m	5Gy, 9m	45	45	-26.6513	-85.8877	32.5852	10.5312	1.78947	85.2034	0.998	ns	Games-Howell
Baseline	10Gy, 6m	8Gy, 9m	45	45	-17.9157	-71.3059	35.4744	9.50244	1.33317	87.9971	1	ns	Games-Howell
Baseline	10Gy, 6m	10Gy, 9m	45	44	-28.4099	-82.9503	26.1305	9.70263	2.07045	86.8095	0.979	ns	Games-Howell
Baseline	10Gy, 6m	16Gy, 9m	45	40	1.45556	-70.0883	72.9994	12.5985	0.0816951	66.9842	1	ns	Games-Howell
Baseline	10Gy, 6m	Control, 12m	45	211	-36.1149	-78.1422	5.9123	7.37857	3.46098	62.736	0.208	ns	Games-Howell
Baseline	10Gy, 6m	2Gy, 12m	45	39	-15.9516	-77.6188	45.7156	10.9097	1.0339	74.7681	1	ns	Games-Howell
Baseline	10Gy, 6m	5Gy, 12m	45	45	-11.0896	-66.4127	44.2336	9.84515	0.796483	87.6512	1	ns	Games-Howell
Baseline	10Gy, 6m	8Gy, 12m	45	46	-38.306	-91.1235	14.5116	9.40369	2.8804	88.8704	0.574	ns	Games-Howell
Baseline	10Gy, 6m	10Gy, 12m	45	43	-43.224	-94.7753	8.32732	9.16684	3.33419	85.7169	0.261	ns	Games-Howell
Baseline	10Gy, 6m	16Gy, 12m	45	42	-30.7709	-84.7361	23.1943	9.59245	2.26827	84.8014	0.936	ns	Games-Howell
Baseline	10Gy, 6m	Control, 18m	45	91	-26.5761	-74.2722	21.1199	8.51174	2.20779	95.4635	0.954	ns	Games-Howell
Baseline	10Gy, 6m	2Gy, 18m	45	15	-16.3211	-121.14	88.4976	16.6766	0.692033	19.7572	1	ns	Games-Howell
Baseline	10Gy, 6m	5Gy, 18m	45	20	-15.3859	-98.6204	67.8485	13.9415	0.780368	31.1009	1	ns	Games-Howell
Baseline	10Gy, 6m	8Gy, 18m	45	20	-42.4214	-108.679	23.8356	11.3332	2.64678	40.2623	0.736	ns	Games-Howell
Baseline	10Gy, 6m	10Gy, 18m	45	16	-5.09944	-94.3265	84.1276	14.5319	0.248133	23.7357	1	ns	Games-Howell
Baseline	10Gy, 6m	16Gy, 18m	45	21	-36.9202	-97.2244	23.3839	10.4326	2.50239	47.7574	0.825	ns	Games-Howell
Baseline	16Gy, 6m	Control, 9m	45	219	-37.6798	-82.7296	7.37003	7.9509	3.35102	70.5569	0.258	ns	Games-Howell
Baseline	16Gy, 6m	2Gy, 9m	45	43	-75.0501	-127.583	-22.5175	9.33824	5.68292	84.9152	0.000101	***	Games-Howell
Baseline	16Gy, 6m	5Gy, 9m	45	45	-36.795	-97.0979	23.5079	10.7257	2.42575	86.3388	0.875	ns	Games-Howell
Baseline	16Gy, 6m	8Gy, 9m	45	45	-28.0595	-82.6631	26.5441	9.71762	2.04176	87.7869	0.983	ns	Games-Howell
Baseline	16Gy, 6m	10Gy, 9m	45	44	-38.5537	-94.275	17.1676	9.91346	2.74995	86.9991	0.673	ns	Games-Howell
Baseline	16Gy, 6m	16Gy, 9m	45	40	-8.68822	-81.0694	63.6929	12.7616	0.481407	68.8858	1	ns	Games-Howell
Baseline	16Gy, 6m	Control, 12m	45	211	-46.2587	-89.9085	-2.60889	7.65369	4.27373	61.0899	0.025	*	Games-Howell
Baseline	16Gy, 6m	2Gy, 12m	45	39	-26.0954	-88.7696	36.5788	11.0976	1.66272	76.4532	0.999	ns	Games-Howell
Baseline	16Gy, 6m	5Gy, 12m	45	45	-21.2333	-77.7175	35.2508	10.053	1.49351	87.9663	1	ns	Games-Howell
Baseline	16Gy, 6m	8Gy, 12m	45	46	-48.4497	-102.498	5.59828	9.62107	3.56084	88.4103	0.154	ns	Games-Howell
Baseline	16Gy, 6m	10Gy, 12m	45	43	-53.3678	-106.185	-0.550535	9.38971	4.01894	85.1383	0.044	*	Games-Howell
Baseline	16Gy, 6m	16Gy, 12m	45	42	-40.9147	-96.0748	14.2455	9.80565	2.95044	84.9981	0.52	ns	Games-Howell
Baseline	16Gy, 6m	Control, 18m	45	91	-36.7199	-85.8206	12.3807	8.75131	2.96697	91.7769	0.507	ns	Games-Howell
Baseline	16Gy, 6m	2Gy, 18m	45	15	-26.4649	-131.668	78.7377	16.8002	1.11389	20.3029	1	ns	Games-Howell
Baseline	16Gy, 6m	5Gy, 18m	45	20	-25.5297	-109.382	58.3228	14.0891	1.28129	32.2019	1	ns	Games-Howell
Baseline	16Gy, 6m	8Gy, 18m	45	20	-52.5652	-119.682	14.5518	11.5142	3.22811	41.9824	0.348	ns	Games-Howell
Baseline	16Gy, 6m	10Gy, 18m	45	16	-15.2432	-104.987	74.5002	14.6735	0.734559	24.5578	1	ns	Games-Howell
Baseline	16Gy, 6m	16Gy, 18m	45	21	-47.064	-108.358	14.2304	10.629	3.13099	49.6687	0.402	ns	Games-Howell
Baseline	Control, 9m	2Gy, 9m	219	43	-37.3703	-77.8413	3.10078	7.16485	3.68811	76.1048	0.116	ns	Games-Howell
Baseline	Control, 9m	5Gy, 9m	219	45	0.884775	-49.7594	51.529	8.89798	0.0703115	63.7293	1	ns	Games-Howell
Baseline	Control, 9m	8Gy, 9m	219	45	9.62029	-33.6665	52.9071	7.65275	0.888906	73.5131	1	ns	Games-Howell
Baseline	Control, 9m	10Gy, 9m	219	44	-0.873873	-45.6655	43.9177	7.89994	0.0782184	69.4382	1	ns	Games-Howell
Baseline	Control, 9m	16Gy, 9m	219	40	28.9916	-36.0573	94.0405	11.269	1.81917	48.8535	0.995	ns	Games-Howell
Baseline	Control, 9m	Control, 12m	219	211	-8.57891	-34.6351	17.4773	4.76565	1.2729	413.756	1	ns	Games-Howell
Baseline	Control, 9m	2Gy, 12m	219	39	11.5844	-42.0873	65.2561	9.34287	0.876755	53.1095	1	ns	Games-Howell
Baseline	Control, 9m	5Gy, 12m	219	45	16.4465	-29.3331	62.226	8.07435	1.44029	69.4689	1	ns	Games-Howell
Baseline	Control, 9m	8Gy, 12m	219	46	-10.7699	-53.2924	31.7525	7.52977	1.01139	76.5557	1	ns	Games-Howell
Baseline	Control, 9m	10Gy, 12m	219	43	-15.688	-56.5568	25.1809	7.2318	1.53393	75.1881	1	ns	Games-Howell
Baseline	Control, 9m	16Gy, 12m	219	42	-3.23485	-47.3113	40.8416	7.76422	0.294605	67.4947	1	ns	Games-Howell
Baseline	Control, 9m	Control, 18m	219	91	0.959893	-34.2519	36.1717	6.38104	0.106369	184.549	1	ns	Games-Howell
Baseline	Control, 9m	2Gy, 18m	219	15	11.2149	-91.0039	113.434	15.6964	0.50522	15.6903	1	ns	Games-Howell
Baseline	Control, 9m	5Gy, 18m	219	20	12.1501	-66.6007	90.9009	12.7528	0.673688	22.6319	1	ns	Games-Howell
Baseline	Control, 9m	8Gy, 18m	219	20	-14.8854	-74.7244	44.9536	9.83412	1.07031	25.7125	1	ns	Games-Howell
Baseline	Control, 9m	10Gy, 18m	219	16	22.4366	-63.2162	108.089	13.3957	1.18434	17.5686	1	ns	Games-Howell
Baseline	Control, 9m	16Gy, 18m	219	21	-9.3842	-62.0825	43.3141	8.78112	0.75567	29.4269	1	ns	Games-Howell
Baseline	2Gy, 9m	5Gy, 9m	43	45	38.2551	-18.9781	95.4882	10.1568	2.66329	81.0672	0.735	ns	Games-Howell
Baseline	2Gy, 9m	8Gy, 9m	43	45	46.9906	-4.10608	98.0872	9.08573	3.65709	85.6455	0.122	ns	Games-Howell
Baseline	2Gy, 9m	10Gy, 9m	43	44	36.4964	-15.8155	88.8083	9.29489	2.77646	83.8633	0.653	ns	Games-Howell
Baseline	2Gy, 9m	16Gy, 9m	43	40	66.3619	-3.62135	136.345	12.2872	3.81901	62.791	0.088	ns	Games-Howell
Baseline	2Gy, 9m	Control, 12m	43	211	28.7914	-10.0997	67.6824	6.83354	2.97921	63.8394	0.502	ns	Games-Howell
Baseline	2Gy, 9m	2Gy, 12m	43	39	48.9547	-10.8271	108.736	10.5487	3.28156	70.2025	0.297	ns	Games-Howell
Baseline	2Gy, 9m	5Gy, 12m	43	45	53.8167	0.682925	106.951	9.44357	4.02964	84.5229	0.043	*	Games-Howell
Baseline	2Gy, 9m	8Gy, 12m	43	46	26.6003	-23.8894	77.09	8.98239	2.09402	86.911	0.976	ns	Games-Howell
Baseline	2Gy, 9m	10Gy, 12m	43	43	21.6823	-27.471	70.8356	8.73412	1.75538	83.9866	0.998	ns	Games-Howell
Baseline	2Gy, 9m	16Gy, 12m	43	42	34.1354	-17.5742	85.845	9.17982	2.6294	81.8556	0.758	ns	Games-Howell
Baseline	2Gy, 9m	Control, 18m	43	91	38.3302	-6.68049	83.3408	8.04386	3.36947	99.9292	0.237	ns	Games-Howell
Baseline	2Gy, 9m	2Gy, 18m	43	15	48.5852	-55.5451	152.715	16.4427	2.08937	18.7346	0.951	ns	Games-Howell
Baseline	2Gy, 9m	5Gy, 18m	43	20	49.5204	-32.5836	131.624	13.6609	2.56324	28.9837	0.779	ns	Games-Howell
Baseline	2Gy, 9m	8Gy, 18m	43	20	22.4849	-42.1881	87.1579	10.9862	1.4472	36.7256	1	ns	Games-Howell
Baseline	2Gy, 9m	10Gy, 18m	43	16	59.8069	-28.4884	148.102	14.2629	2.96502	22.1809	0.532	ns	Games-Howell
Baseline	2Gy, 9m	16Gy, 18m	43	21	27.9861	-30.4813	86.4535	10.0546	1.96818	43.4968	0.985	ns	Games-Howell
Baseline	5Gy, 9m	8Gy, 9m	45	45	8.73552	-50.367	67.838	10.5066	0.587909	85.036	1	ns	Games-Howell
Baseline	5Gy, 9m	10Gy, 9m	45	44	-1.75865	-61.8716	58.3543	10.688	0.11635	85.4366	1	ns	Games-Howell
Baseline	5Gy, 9m	16Gy, 9m	45	40	28.1068	-47.4732	103.687	13.3722	1.48626	74.9272	1	ns	Games-Howell
Baseline	5Gy, 9m	Control, 12m	45	211	-9.46368	-58.8836	39.9562	8.63344	0.775106	56.7524	1	ns	Games-Howell
Baseline	5Gy, 9m	2Gy, 12m	45	39	10.6996	-55.7773	77.1765	11.7947	0.641458	80.5987	1	ns	Games-Howell
Baseline	5Gy, 9m	5Gy, 12m	45	45	15.5617	-45.2472	76.3706	10.8176	1.01721	86.7619	1	ns	Games-Howell
Baseline	5Gy, 9m	8Gy, 12m	45	46	-11.6547	-70.2573	46.9479	10.4174	0.791092	84.9493	1	ns	Games-Howell
Baseline	5Gy, 9m	10Gy, 12m	45	43	-16.5727	-74.0613	40.9158	10.2041	1.14843	81.5023	1	ns	Games-Howell
Baseline	5Gy, 9m	16Gy, 12m	45	42	-4.11962	-63.7187	55.4794	10.5881	0.275121	83.5161	1	ns	Games-Howell
Baseline	5Gy, 9m	Control, 18m	45	91	0.0751173	-54.1326	54.2828	9.61991	0.00552146	81.0767	1	ns	Games-Howell
Baseline	5Gy, 9m	2Gy, 18m	45	15	10.3301	-96.4264	117.087	17.2685	0.422995	22.4251	1	ns	Games-Howell
Baseline	5Gy, 9m	5Gy, 18m	45	20	11.2653	-75.0131	97.5437	14.6444	0.543946	36.348	1	ns	Games-Howell
Baseline	5Gy, 9m	8Gy, 18m	45	20	-15.7702	-86.2032	54.6628	12.1875	0.914972	47.9213	1	ns	Games-Howell
Baseline	5Gy, 9m	10Gy, 18m	45	16	21.5518	-70.2545	113.358	15.2076	1.0021	27.7201	1	ns	Games-Howell
Baseline	5Gy, 9m	16Gy, 18m	45	21	-10.269	-75.3337	54.7957	11.3549	0.639484	55.6545	1	ns	Games-Howell
Baseline	8Gy, 9m	10Gy, 9m	45	44	-10.4942	-64.8858	43.8974	9.67597	0.766899	86.7603	1	ns	Games-Howell
Baseline	8Gy, 9m	16Gy, 9m	45	40	19.3713	-52.0678	90.8104	12.578	1.08901	66.737	1	ns	Games-Howell
Baseline	8Gy, 9m	Control, 12m	45	211	-18.1992	-60.0194	23.621	7.34348	1.75241	62.9638	0.998	ns	Games-Howell
Baseline	8Gy, 9m	2Gy, 12m	45	39	1.96411	-59.5768	63.505	10.886	0.12758	74.5376	1	ns	Games-Howell
Baseline	8Gy, 9m	5Gy, 12m	45	45	6.82618	-48.3507	62.0031	9.81888	0.491587	87.5857	1	ns	Games-Howell
Baseline	8Gy, 9m	8Gy, 12m	45	46	-20.3902	-73.0525	32.2721	9.37618	1.53773	88.9062	1	ns	Games-Howell
Baseline	8Gy, 9m	10Gy, 12m	45	43	-25.3082	-76.6997	26.0832	9.13862	1.95824	85.77	0.99	ns	Games-Howell
Baseline	8Gy, 9m	16Gy, 12m	45	42	-12.8551	-66.6698	40.9595	9.56549	0.950287	84.7518	1	ns	Games-Howell
Baseline	8Gy, 9m	Control, 18m	45	91	-8.6604	-56.1784	38.8576	8.48134	0.722036	95.9571	1	ns	Games-Howell
Baseline	8Gy, 9m	2Gy, 18m	45	15	1.59462	-103.177	106.366	16.6611	0.0676766	19.6892	1	ns	Games-Howell
Baseline	8Gy, 9m	5Gy, 18m	45	20	2.52979	-80.6279	85.6875	13.923	0.12848	30.9628	1	ns	Games-Howell
Baseline	8Gy, 9m	8Gy, 18m	45	20	-24.5057	-90.6555	41.6441	11.3104	1.53205	40.0427	1	ns	Games-Howell
Baseline	8Gy, 9m	10Gy, 18m	45	16	12.8163	-76.3469	101.98	14.5141	0.62439	23.633	1	ns	Games-Howell
Baseline	8Gy, 9m	16Gy, 18m	45	21	-19.0045	-79.1847	41.1757	10.4079	1.29116	47.5082	1	ns	Games-Howell
Baseline	10Gy, 9m	16Gy, 9m	44	40	29.8655	-42.3627	102.094	12.7299	1.65894	68.3016	0.999	ns	Games-Howell
Baseline	10Gy, 9m	Control, 12m	44	211	-7.70504	-51.091	35.6809	7.60075	0.716809	60.003	1	ns	Games-Howell
Baseline	10Gy, 9m	2Gy, 12m	44	39	12.4583	-50.0356	74.9522	11.0612	0.796421	75.663	1	ns	Games-Howell
Baseline	10Gy, 9m	5Gy, 12m	44	45	17.3203	-38.9595	73.6002	10.0127	1.22317	86.9769	1	ns	Games-Howell
Baseline	10Gy, 9m	8Gy, 12m	44	46	-9.89607	-63.7296	43.9374	9.579	0.730512	87.3688	1	ns	Games-Howell
Baseline	10Gy, 9m	10Gy, 12m	44	43	-14.8141	-67.4119	37.7837	9.3466	1.12074	84.0909	1	ns	Games-Howell
Baseline	10Gy, 9m	16Gy, 12m	44	42	-2.36097	-57.312	52.59	9.76438	0.170975	83.9998	1	ns	Games-Howell
Baseline	10Gy, 9m	Control, 18m	44	91	1.83377	-47.0276	50.6951	8.70504	0.148956	90.6295	1	ns	Games-Howell
Baseline	10Gy, 9m	2Gy, 18m	44	15	12.0888	-93.0427	117.22	16.7761	0.509538	20.1897	1	ns	Games-Howell
Baseline	10Gy, 9m	5Gy, 18m	44	20	13.024	-70.7151	96.763	14.0604	0.654985	31.9547	1	ns	Games-Howell
Baseline	10Gy, 9m	8Gy, 18m	44	20	-14.0115	-80.9746	52.9515	11.4791	0.863104	41.5269	1	ns	Games-Howell
Baseline	10Gy, 9m	10Gy, 18m	44	16	23.3105	-66.3382	112.959	14.646	1.12543	24.381	1	ns	Games-Howell
Baseline	10Gy, 9m	16Gy, 18m	44	21	-8.51032	-69.6295	52.6089	10.5909	0.568194	49.0658	1	ns	Games-Howell
Baseline	16Gy, 9m	Control, 12m	40	211	-37.5705	-101.71	26.5694	11.0613	2.40174	45.4149	0.874	ns	Games-Howell
Baseline	16Gy, 9m	2Gy, 12m	40	39	-17.4072	-94.7195	59.9051	13.6722	0.900273	74.0552	1	ns	Games-Howell
Baseline	16Gy, 9m	5Gy, 12m	40	45	-12.5451	-85.3257	60.2355	12.8388	0.69093	69.7464	1	ns	Games-Howell
Baseline	16Gy, 9m	8Gy, 12m	40	46	-39.7615	-110.814	31.2905	12.5035	2.24862	65.992	0.939	ns	Games-Howell
Baseline	16Gy, 9m	10Gy, 12m	40	43	-44.6795	-114.86	25.5006	12.3264	2.56306	63.2901	0.796	ns	Games-Howell
Baseline	16Gy, 9m	16Gy, 12m	40	42	-32.2264	-104.044	39.5913	12.6461	1.80194	66.9127	0.997	ns	Games-Howell
Baseline	16Gy, 9m	Control, 18m	40	91	-28.0317	-95.7492	39.6858	11.8473	1.67307	58.3951	0.999	ns	Games-Howell
Baseline	16Gy, 9m	2Gy, 18m	40	15	-17.7767	-129.75	94.1964	18.6016	0.67575	28.5262	1	ns	Games-Howell
Baseline	16Gy, 9m	5Gy, 18m	40	20	-16.8415	-110.679	76.9961	16.1949	0.735339	45.9482	1	ns	Games-Howell
Baseline	16Gy, 9m	8Gy, 18m	40	20	-43.877	-124.167	36.4126	14.0125	2.21414	55.7029	0.946	ns	Games-Howell
Baseline	16Gy, 9m	10Gy, 18m	40	16	-6.555	-105.045	91.9353	16.7059	0.277453	36.0391	1	ns	Games-Howell
Baseline	16Gy, 9m	16Gy, 18m	40	21	-38.3758	-114.334	37.5822	13.2947	2.0411	58.8958	0.98	ns	Games-Howell
Baseline	Control, 12m	2Gy, 12m	211	39	20.1633	-32.3864	72.713	9.09128	1.56827	47.772	1	ns	Games-Howell
Baseline	Control, 12m	5Gy, 12m	211	45	25.0254	-19.38	69.4307	7.78186	2.27396	60.3998	0.929	ns	Games-Howell
Baseline	Control, 12m	8Gy, 12m	211	46	-2.19103	-43.2124	38.8304	7.21524	0.214725	65.2726	1	ns	Games-Howell
Baseline	Control, 12m	10Gy, 12m	211	43	-7.10904	-46.4161	32.1981	6.90371	0.728138	63.2597	1	ns	Games-Howell
Baseline	Control, 12m	16Gy, 12m	211	42	5.34406	-37.3081	47.9962	7.45958	0.506573	58.0143	1	ns	Games-Howell
Baseline	Control, 12m	Control, 18m	211	91	9.5388	-23.7209	42.7985	6.00666	1.12291	152.883	1	ns	Games-Howell
Baseline	Control, 12m	2Gy, 18m	211	15	19.7938	-82.1254	121.713	15.548	0.900204	15.107	1	ns	Games-Howell
Baseline	Control, 12m	5Gy, 18m	211	20	20.729	-57.453	98.911	12.5697	1.16611	21.3681	1	ns	Games-Howell
Baseline	Control, 12m	8Gy, 18m	211	20	-6.30651	-65.3415	52.7284	9.59543	0.46474	23.3356	1	ns	Games-Howell
Baseline	Control, 12m	10Gy, 18m	211	16	31.0155	-54.2201	116.251	13.2215	1.65876	16.6765	0.996	ns	Games-Howell
Baseline	Control, 12m	16Gy, 18m	211	21	-0.805289	-52.5313	50.9207	8.51295	0.0668893	26.054	1	ns	Games-Howell
Baseline	2Gy, 12m	5Gy, 12m	39	45	4.86207	-58.2908	68.015	11.1864	0.307338	77.1618	1	ns	Games-Howell
Baseline	2Gy, 12m	8Gy, 12m	39	46	-22.3543	-83.4249	38.7162	10.7999	1.46362	74.0407	1	ns	Games-Howell
Baseline	2Gy, 12m	10Gy, 12m	39	43	-27.2724	-87.2937	32.749	10.5943	1.82027	70.722	0.996	ns	Games-Howell
Baseline	2Gy, 12m	16Gy, 12m	39	42	-14.8192	-76.8263	47.1878	10.9646	0.95569	73.8965	1	ns	Games-Howell
Baseline	2Gy, 12m	Control, 18m	39	91	-10.6245	-67.5899	46.3409	10.0328	0.748808	67.2176	1	ns	Games-Howell
Baseline	2Gy, 12m	2Gy, 18m	39	15	-0.369487	-108.015	107.276	17.5019	0.0149279	23.3961	1	ns	Games-Howell
Baseline	2Gy, 12m	5Gy, 18m	39	20	0.565679	-87.0623	88.1937	14.9189	0.0268113	37.8033	1	ns	Games-Howell
Baseline	2Gy, 12m	8Gy, 18m	39	20	-26.4698	-98.7446	45.8049	12.516	1.49545	48.5448	1	ns	Games-Howell
Baseline	2Gy, 12m	10Gy, 18m	39	16	10.8522	-82.1256	103.83	15.4721	0.495968	29.0212	1	ns	Games-Howell
Baseline	2Gy, 12m	16Gy, 18m	39	21	-20.9686	-88.1162	46.179	11.7068	1.26654	54.6313	1	ns	Games-Howell
Baseline	5Gy, 12m	8Gy, 12m	45	46	-27.2164	-81.8455	27.4127	9.72334	1.97925	88.0991	0.989	ns	Games-Howell
Baseline	5Gy, 12m	10Gy, 12m	45	43	-32.1344	-85.5488	21.28	9.49447	2.39323	84.7825	0.89	ns	Games-Howell
Baseline	5Gy, 12m	16Gy, 12m	45	42	-19.6813	-75.4064	36.0437	9.90601	1.40488	84.9815	1	ns	Games-Howell
Baseline	5Gy, 12m	Control, 18m	45	91	-15.4866	-65.2464	34.2733	8.86361	1.23546	90.1686	1	ns	Games-Howell
Baseline	5Gy, 12m	2Gy, 18m	45	15	-5.23156	-110.621	100.158	16.8589	0.219425	20.5647	1	ns	Games-Howell
Baseline	5Gy, 12m	5Gy, 18m	45	20	-4.29639	-88.4464	79.8536	14.1591	0.214562	32.7254	1	ns	Games-Howell
Baseline	5Gy, 12m	8Gy, 18m	45	20	-31.3319	-98.8606	36.1969	11.5998	1.90994	42.7804	0.99	ns	Games-Howell
Baseline	5Gy, 12m	10Gy, 18m	45	16	5.99011	-84.0033	95.9835	14.7408	0.287342	24.9511	1	ns	Games-Howell
Baseline	5Gy, 12m	16Gy, 18m	45	21	-25.8307	-87.5972	35.9359	10.7217	1.70356	50.5299	0.998	ns	Games-Howell
Baseline	8Gy, 12m	10Gy, 12m	46	43	-4.91801	-55.7073	45.8713	9.03588	0.384861	86.9673	1	ns	Games-Howell
Baseline	8Gy, 12m	16Gy, 12m	46	42	7.53509	-45.7142	60.7844	9.46738	0.562786	85.3597	1	ns	Games-Howell
Baseline	8Gy, 12m	Control, 18m	46	91	11.7298	-35.1126	58.5723	8.37054	0.990885	99.663	1	ns	Games-Howell
Baseline	8Gy, 12m	2Gy, 18m	46	15	21.9849	-82.6131	126.583	16.605	0.936203	19.4484	1	ns	Games-Howell
Baseline	8Gy, 12m	5Gy, 18m	46	20	22.92	-59.9549	105.795	13.8558	1.16969	30.4864	1	ns	Games-Howell
Baseline	8Gy, 12m	8Gy, 18m	46	20	-4.11548	-69.8666	61.6356	11.2276	0.259191	39.3313	1	ns	Games-Howell
Baseline	8Gy, 12m	10Gy, 18m	46	16	33.2065	-55.7219	122.135	14.4497	1.62499	23.2738	0.998	ns	Games-Howell
Baseline	8Gy, 12m	16Gy, 18m	46	21	1.38574	-58.3317	61.1032	10.3178	0.094969	46.7679	1	ns	Games-Howell
Baseline	10Gy, 12m	16Gy, 12m	43	42	12.4531	-39.5461	64.4523	9.23217	0.953804	82.0824	1	ns	Games-Howell
Baseline	10Gy, 12m	Control, 18m	43	91	16.6478	-28.7125	62.0082	8.10355	1.45267	98.8	1	ns	Games-Howell
Baseline	10Gy, 12m	2Gy, 18m	43	15	26.9029	-77.3122	131.118	16.472	1.15488	18.86	1	ns	Games-Howell
Baseline	10Gy, 12m	5Gy, 18m	43	20	27.838	-54.407	110.083	13.6961	1.43723	29.2413	1	ns	Games-Howell
Baseline	10Gy, 12m	8Gy, 18m	43	20	0.802535	-64.07	65.6751	11.0299	0.0514488	37.1506	1	ns	Games-Howell
Baseline	10Gy, 12m	10Gy, 18m	43	16	38.1245	-50.2861	126.535	14.2967	1.88562	22.3706	0.985	ns	Games-Howell
Baseline	10Gy, 12m	16Gy, 18m	43	21	6.30376	-52.3966	65.0041	10.1024	0.441226	44.0023	1	ns	Games-Howell
Baseline	16Gy, 12m	Control, 18m	42	91	4.19474	-44.0099	52.3993	8.58206	0.34562	88.767	1	ns	Games-Howell
Baseline	16Gy, 12m	2Gy, 18m	42	15	14.4498	-90.4929	119.392	16.7126	0.611366	19.8973	1	ns	Games-Howell
Baseline	16Gy, 12m	5Gy, 18m	42	20	15.3849	-68.051	98.8209	13.9846	0.777914	31.3288	1	ns	Games-Howell
Baseline	16Gy, 12m	8Gy, 18m	42	20	-11.6506	-78.1989	54.8977	11.3861	0.723529	40.4152	1	ns	Games-Howell
Baseline	16Gy, 12m	10Gy, 18m	42	16	25.6714	-63.7247	115.068	14.5732	1.2456	23.9286	1	ns	Games-Howell
Baseline	16Gy, 12m	16Gy, 18m	42	21	-6.14935	-66.7946	54.4959	10.4901	0.41451	47.6414	1	ns	Games-Howell
Baseline	Control, 18m	2Gy, 18m	91	15	10.255	-92.9432	113.453	16.1166	0.449932	17.4065	1	ns	Games-Howell
Baseline	Control, 18m	5Gy, 18m	91	20	11.1902	-69.3249	91.7053	13.2666	0.596435	26.3417	1	ns	Games-Howell
Baseline	Control, 18m	8Gy, 18m	91	20	-15.8453	-78.2111	46.5204	10.4918	1.06791	32.6599	1	ns	Games-Howell
Baseline	Control, 18m	10Gy, 18m	91	16	21.4767	-65.5335	108.487	13.8857	1.09366	20.2037	1	ns	Games-Howell
Baseline	Control, 18m	16Gy, 18m	91	21	-10.3441	-66.0714	45.3832	9.51192	0.768969	39.1084	1	ns	Games-Howell
Baseline	2Gy, 18m	5Gy, 18m	15	20	0.935167	-116.503	118.373	19.5362	0.0338481	28.9265	1	ns	Games-Howell
Baseline	2Gy, 18m	8Gy, 18m	15	20	-26.1003	-135.297	83.0963	17.769	1.03865	23.5631	1	ns	Games-Howell
Baseline	2Gy, 18m	10Gy, 18m	15	16	11.2217	-109.225	131.669	19.9618	0.397505	27.8568	1	ns	Games-Howell
Baseline	2Gy, 18m	16Gy, 18m	15	21	-20.5991	-127.517	86.3191	17.2086	0.846423	21.5519	1	ns	Games-Howell
Baseline	5Gy, 18m	8Gy, 18m	20	20	-27.0355	-117.012	62.9407	15.2314	1.25511	35.1608	1	ns	Games-Howell
Baseline	5Gy, 18m	10Gy, 18m	20	16	10.2865	-95.0672	115.64	17.7406	0.41	33.0202	1	ns	Games-Howell
Baseline	5Gy, 18m	16Gy, 18m	20	21	-21.5343	-108.097	65.0282	14.5737	1.04483	32.951	1	ns	Games-Howell
Baseline	8Gy, 18m	10Gy, 18m	20	16	37.322	-57.7353	132.379	15.7736	1.67309	28.204	0.998	ns	Games-Howell
Baseline	8Gy, 18m	16Gy, 18m	20	21	5.50122	-65.5513	76.5537	12.1024	0.321419	38.0322	1	ns	Games-Howell
Baseline	10Gy, 18m	16Gy, 18m	16	21	-31.8208	-123.893	60.2515	15.1395	1.48623	25.8386	1	ns	Games-Howell

## Sheet: Baseline_posthoc_strain_dose
.y.	group1	group2	n1	n2	estimate	conf.low	conf.high	se	statistic	df	p.adj	p.adj.signif	method
Baseline	BL6, Control	ApoE, Control	564	543	-30.6537	-46.2835	-15.024	3.37453	6.42326	1101.72	1.3e-08	****	Games-Howell
Baseline	BL6, Control	BL6, 2Gy	564	108	20.2687	-9.768	50.3053	6.39454	2.2413	147.056	0.523	ns	Games-Howell
Baseline	BL6, Control	ApoE, 2Gy	564	107	-43.1331	-69.1263	-17.1399	5.54265	5.50274	163.304	9.12e-06	****	Games-Howell
Baseline	BL6, Control	BL6, 5Gy	564	114	16.1008	-13.8523	46.0539	6.38234	1.78383	155.452	0.824	ns	Games-Howell
Baseline	BL6, Control	ApoE, 5Gy	564	113	-26.0789	-50.588	-1.56981	5.23424	3.52307	182.572	0.026	*	Games-Howell
Baseline	BL6, Control	BL6, 8Gy	564	115	7.45046	-22.9234	37.8243	6.47194	0.814017	155.369	1	ns	Games-Howell
Baseline	BL6, Control	ApoE, 8Gy	564	112	-16.3164	-45.4768	12.844	6.21352	1.85683	155.603	0.783	ns	Games-Howell
Baseline	BL6, Control	BL6, 10Gy	564	108	5.66803	-21.8549	33.1909	5.86531	0.683324	156.845	1	ns	Games-Howell
Baseline	BL6, Control	ApoE, 10Gy	564	111	-28.9204	-54.2081	-3.63263	5.39696	3.78913	173.796	0.011	*	Games-Howell
Baseline	BL6, Control	BL6, 16Gy	564	118	4.75844	-26.0374	35.5543	6.56352	0.51264	157.994	1	ns	Games-Howell
Baseline	BL6, Control	ApoE, 16Gy	564	100	-7.52716	-34.1349	19.0806	5.66611	0.939357	149.585	0.999	ns	Games-Howell
Baseline	ApoE, Control	BL6, 2Gy	543	108	50.9224	21.1754	80.6694	6.32869	5.68958	141.278	4.55e-06	****	Games-Howell
Baseline	ApoE, Control	ApoE, 2Gy	543	107	-12.4794	-38.1359	13.1771	5.46654	1.61423	154.92	0.901	ns	Games-Howell
Baseline	ApoE, Control	BL6, 5Gy	543	114	46.7545	17.0924	76.4166	6.31635	5.2341	149.332	3.5e-05	****	Games-Howell
Baseline	ApoE, Control	ApoE, 5Gy	543	113	4.57481	-19.5756	28.7252	5.15357	0.627696	172.205	1	ns	Games-Howell
Baseline	ApoE, Control	BL6, 8Gy	543	115	38.1042	8.01727	68.1911	6.40688	4.20544	149.414	0.003	**	Games-Howell
Baseline	ApoE, Control	ApoE, 8Gy	543	112	14.3373	-14.524	43.1986	6.14572	1.6496	149.156	0.887	ns	Games-Howell
Baseline	ApoE, Control	BL6, 10Gy	543	108	36.3218	9.11611	63.5274	5.79344	4.43318	149.596	0.001	***	Games-Howell
Baseline	ApoE, Control	ApoE, 10Gy	543	111	1.73335	-23.2074	26.6741	5.31877	0.230442	164.447	1	ns	Games-Howell
Baseline	ApoE, Control	BL6, 16Gy	543	118	35.4122	4.89947	65.9249	6.49938	3.85271	152.103	0.009	**	Games-Howell
Baseline	ApoE, Control	ApoE, 16Gy	543	100	23.1266	-3.15345	49.4066	5.59169	2.92451	142.189	0.144	ns	Games-Howell
Baseline	BL6, 2Gy	ApoE, 2Gy	108	107	-63.4018	-99.4299	-27.3737	7.70622	5.81762	207.251	1.46e-06	****	Games-Howell
Baseline	BL6, 2Gy	BL6, 5Gy	108	114	-4.16789	-43.0895	34.7537	8.33061	0.353772	219.808	1	ns	Games-Howell
Baseline	BL6, 2Gy	ApoE, 5Gy	108	113	-46.3476	-81.3578	-11.3374	7.48746	4.37701	204.774	0.001	***	Games-Howell
Baseline	BL6, 2Gy	BL6, 8Gy	108	115	-12.8182	-52.0593	26.4229	8.39945	1.0791	220.932	0.995	ns	Games-Howell
Baseline	BL6, 2Gy	ApoE, 8Gy	108	112	-36.5851	-74.9104	1.7402	8.20199	3.15406	217.406	0.077	ns	Games-Howell
Baseline	BL6, 2Gy	BL6, 10Gy	108	108	-14.6006	-51.7194	22.5181	7.94145	1.30004	211.759	0.978	ns	Games-Howell
Baseline	BL6, 2Gy	ApoE, 10Gy	108	111	-49.189	-84.7304	-13.6476	7.60211	4.57529	207.208	0.000497	***	Games-Howell
Baseline	BL6, 2Gy	BL6, 16Gy	108	118	-15.5102	-55.0762	24.0557	8.47022	1.29482	223.955	0.979	ns	Games-Howell
Baseline	BL6, 2Gy	ApoE, 16Gy	108	100	-27.7958	-64.2485	8.65687	7.79549	2.52128	203.719	0.333	ns	Games-Howell
Baseline	ApoE, 2Gy	BL6, 5Gy	107	114	59.2339	23.268	95.1998	7.69609	5.44233	214.956	9.19e-06	****	Games-Howell
Baseline	ApoE, 2Gy	ApoE, 5Gy	107	113	17.0542	-14.603	48.7115	6.77443	1.7801	215.842	0.827	ns	Games-Howell
Baseline	ApoE, 2Gy	BL6, 8Gy	107	115	50.5836	14.2702	86.8969	7.77056	4.60301	215.244	0.000434	***	Games-Howell
Baseline	ApoE, 2Gy	ApoE, 8Gy	107	112	26.8167	-8.49911	62.1325	7.55668	2.50934	214.163	0.34	ns	Games-Howell
Baseline	ApoE, 2Gy	BL6, 10Gy	107	108	48.8012	14.8072	82.7952	7.27306	4.74458	212.107	0.000237	***	Games-Howell
Baseline	ApoE, 2Gy	ApoE, 10Gy	107	111	14.2128	-18.0364	46.4619	6.90093	1.45632	215.418	0.95	ns	Games-Howell
Baseline	ApoE, 2Gy	BL6, 16Gy	107	118	47.8916	11.2261	84.557	7.847	4.31559	217.992	0.001	***	Games-Howell
Baseline	ApoE, 2Gy	ApoE, 16Gy	107	100	35.606	2.3438	68.8682	7.1134	3.53941	204.227	0.024	*	Games-Howell
Baseline	BL6, 5Gy	ApoE, 5Gy	114	113	-42.1797	-77.1249	-7.23452	7.47704	3.98895	213.308	0.005	**	Games-Howell
Baseline	BL6, 5Gy	BL6, 8Gy	114	115	-8.65032	-47.8368	30.5361	8.39016	0.729033	226.968	1	ns	Games-Howell
Baseline	BL6, 5Gy	ApoE, 8Gy	114	112	-32.4172	-70.6859	5.85149	8.19248	2.79798	223.884	0.188	ns	Games-Howell
Baseline	BL6, 5Gy	BL6, 10Gy	114	108	-10.4327	-47.4921	26.6266	7.93163	0.930082	218.821	0.999	ns	Games-Howell
Baseline	BL6, 5Gy	ApoE, 10Gy	114	111	-45.0212	-80.4991	-9.54324	7.59185	4.19328	215.391	0.002	**	Games-Howell
Baseline	BL6, 5Gy	BL6, 16Gy	114	118	-11.3423	-50.8543	28.1696	8.46101	0.947907	229.946	0.999	ns	Games-Howell
Baseline	BL6, 5Gy	ApoE, 16Gy	114	100	-23.6279	-60.0196	12.7637	7.78548	2.14598	210.767	0.59	ns	Games-Howell
Baseline	ApoE, 5Gy	BL6, 8Gy	113	115	33.5294	-1.77414	68.8329	7.55367	3.13872	213.194	0.08	ns	Games-Howell
Baseline	ApoE, 5Gy	ApoE, 8Gy	113	112	9.7625	-24.5116	44.0366	7.33346	0.941319	213.327	0.999	ns	Games-Howell
Baseline	ApoE, 5Gy	BL6, 10Gy	113	108	31.747	-1.15977	64.6537	7.04086	3.18832	213.252	0.07	ns	Games-Howell
Baseline	ApoE, 5Gy	ApoE, 10Gy	113	111	-2.84145	-33.9354	28.2525	6.65576	0.301876	221.488	1	ns	Games-Howell
Baseline	ApoE, 5Gy	BL6, 16Gy	113	118	30.8374	-4.82878	66.5035	7.63228	2.85698	215.787	0.164	ns	Games-Howell
Baseline	ApoE, 5Gy	ApoE, 16Gy	113	100	18.5518	-13.5969	50.7004	6.87581	1.90786	205.637	0.753	ns	Games-Howell
Baseline	BL6, 8Gy	ApoE, 8Gy	115	112	-23.7669	-62.361	14.8272	8.26247	2.03398	224.73	0.67	ns	Games-Howell
Baseline	BL6, 8Gy	BL6, 10Gy	115	108	-1.78242	-39.1784	35.6135	8.0039	0.157469	219.408	1	ns	Games-Howell
Baseline	BL6, 8Gy	ApoE, 10Gy	115	111	-36.3708	-72.2014	-0.540297	7.66733	3.35424	215.45	0.043	*	Games-Howell
Baseline	BL6, 8Gy	BL6, 16Gy	115	118	-2.69202	-42.5187	37.1346	8.5288	0.22319	230.997	1	ns	Games-Howell
Baseline	BL6, 8Gy	ApoE, 16Gy	115	100	-14.9776	-51.7122	21.757	7.8591	1.34758	211.357	0.972	ns	Games-Howell
Baseline	ApoE, 8Gy	BL6, 10Gy	112	108	21.9845	-14.4457	58.4146	7.79643	1.99391	217.438	0.697	ns	Games-Howell
Baseline	ApoE, 8Gy	ApoE, 10Gy	112	111	-12.6039	-47.4219	22.214	7.45048	1.19621	215.055	0.989	ns	Games-Howell
Baseline	ApoE, 8Gy	BL6, 16Gy	112	118	21.0749	-17.8499	59.9996	8.3344	1.78803	227.67	0.823	ns	Games-Howell
Baseline	ApoE, 8Gy	ApoE, 16Gy	112	100	8.78926	-26.961	44.5395	7.6477	0.812656	209.386	1	ns	Games-Howell
Baseline	BL6, 10Gy	ApoE, 10Gy	108	111	-34.5884	-68.0629	-1.11388	7.16266	3.41461	214.087	0.036	*	Games-Howell
Baseline	BL6, 10Gy	BL6, 16Gy	108	118	-0.909596	-38.6471	36.8279	8.07814	0.07962	222.262	1	ns	Games-Howell
Baseline	BL6, 10Gy	ApoE, 16Gy	108	100	-13.1952	-47.6425	21.2521	7.36759	1.26641	205.998	0.982	ns	Games-Howell
Baseline	ApoE, 10Gy	BL6, 16Gy	111	118	33.6788	-2.50882	69.8664	7.74478	3.07491	218.111	0.095	ns	Games-Howell
Baseline	ApoE, 10Gy	ApoE, 16Gy	111	100	21.3932	-11.3371	54.1235	7.00048	2.16089	206.34	0.58	ns	Games-Howell
Baseline	BL6, 16Gy	ApoE, 16Gy	118	100	-12.2856	-49.3679	24.7967	7.93469	1.09484	214.214	0.995	ns	Games-Howell

## Sheet: Baseline_posthoc_strain_time
.y.	group1	group2	n1	n2	estimate	conf.low	conf.high	se	statistic	df	p.adj	p.adj.signif	method
Baseline	BL6, 1d	ApoE, 1d	118	118	4.36085	-23.6507	32.3724	5.98956	0.514826	201.491	1	ns	Games-Howell
Baseline	BL6, 1d	BL6, 3m	118	232	-6.03133	-30.7001	18.6374	5.30079	0.804558	344.766	1	ns	Games-Howell
Baseline	BL6, 1d	ApoE, 3m	118	236	-91.9554	-114.565	-69.346	4.85675	13.388	329.667	4.94e-13	****	Games-Howell
Baseline	BL6, 1d	BL6, 6m	118	231	-60.8203	-83.2166	-38.4239	4.81035	8.9404	323.766	1.02e-12	****	Games-Howell
Baseline	BL6, 1d	ApoE, 6m	118	233	-90.8325	-111.542	-70.123	4.44451	14.4511	292.229	8.7e-13	****	Games-Howell
Baseline	BL6, 1d	BL6, 9m	118	224	-87.9334	-112.076	-63.7904	5.18683	11.9877	335.534	2.25e-13	****	Games-Howell
Baseline	BL6, 1d	ApoE, 9m	118	212	-109.149	-130.111	-88.1868	4.4984	17.1572	289.897	6.66e-13	****	Games-Howell
Baseline	BL6, 1d	BL6, 12m	118	226	-92.3137	-113.702	-70.9259	4.59158	14.2164	304.309	9.23e-13	****	Games-Howell
Baseline	BL6, 1d	ApoE, 12m	118	200	-114.513	-134.696	-94.3311	4.32826	18.708	268.683	1.89e-13	****	Games-Howell
Baseline	BL6, 1d	BL6, 18m	118	96	-85.9445	-115.615	-56.2739	6.32486	9.60842	159.973	9.86e-14	****	Games-Howell
Baseline	BL6, 1d	ApoE, 18m	118	87	-107.594	-133.976	-81.2119	5.62642	13.522	164.95	0	****	Games-Howell
Baseline	ApoE, 1d	BL6, 3m	118	232	-10.3922	-40.793	20.0086	6.51984	1.12708	269.356	0.993	ns	Games-Howell
Baseline	ApoE, 1d	ApoE, 3m	118	236	-96.3163	-125.094	-67.5381	6.16425	11.0485	236.457	6.79e-14	****	Games-Howell
Baseline	ApoE, 1d	BL6, 6m	118	231	-65.1811	-93.7942	-36.5681	6.12775	7.52152	232.199	7.79e-11	****	Games-Howell
Baseline	ApoE, 1d	ApoE, 6m	118	233	-95.1933	-122.526	-67.8602	5.84497	11.5162	202.853	8.33e-15	****	Games-Howell
Baseline	ApoE, 1d	BL6, 9m	118	224	-92.2943	-122.275	-62.3139	6.42753	10.1535	259.565	2.16e-13	****	Games-Howell
Baseline	ApoE, 1d	ApoE, 9m	118	212	-113.51	-141.03	-85.9891	5.88605	13.6362	205.853	0	****	Games-Howell
Baseline	ApoE, 1d	BL6, 12m	118	226	-96.6746	-124.517	-68.8324	5.95756	11.4744	214.273	3.3e-14	****	Games-Howell
Baseline	ApoE, 1d	ApoE, 12m	118	200	-118.874	-145.814	-91.9341	5.75707	14.6006	191.892	0	****	Games-Howell
Baseline	ApoE, 1d	BL6, 18m	118	96	-90.3053	-124.796	-55.8147	7.37657	8.65653	205.302	1.12e-13	****	Games-Howell
Baseline	ApoE, 1d	ApoE, 18m	118	87	-111.955	-143.696	-80.2143	6.78724	11.6637	202.226	1.15e-14	****	Games-Howell
Baseline	BL6, 3m	ApoE, 3m	232	236	-85.9241	-111.465	-60.3831	5.49741	11.052	454.674	0	****	Games-Howell
Baseline	BL6, 3m	BL6, 6m	232	231	-54.7889	-80.1414	-29.4365	5.45645	7.10015	448.87	3.09e-10	****	Games-Howell
Baseline	BL6, 3m	ApoE, 6m	232	233	-84.8012	-108.677	-60.9252	5.13684	11.6732	420.382	0	****	Games-Howell
Baseline	BL6, 3m	BL6, 9m	232	224	-81.9021	-108.808	-54.9964	5.79109	10.0005	453.853	0	****	Games-Howell
Baseline	BL6, 3m	ApoE, 9m	232	212	-103.117	-127.212	-79.0231	5.18354	14.0666	416.461	0	****	Games-Howell
Baseline	BL6, 3m	BL6, 12m	232	226	-86.2824	-110.749	-61.816	5.2646	11.5889	431.166	0	****	Games-Howell
Baseline	BL6, 3m	ApoE, 12m	232	200	-108.482	-131.901	-85.0636	5.0366	15.2302	395.455	0	****	Games-Howell
Baseline	BL6, 3m	BL6, 18m	232	96	-79.9131	-111.835	-47.9915	6.82915	8.2744	210.665	1.03e-12	****	Games-Howell
Baseline	BL6, 3m	ApoE, 18m	232	87	-101.563	-130.461	-72.6651	6.1879	11.6058	229.21	0	****	Games-Howell
Baseline	ApoE, 3m	BL6, 6m	236	231	31.1352	7.78621	54.4841	5.02619	4.38024	464.977	0.000886	***	Games-Howell
Baseline	ApoE, 3m	ApoE, 6m	236	233	1.12294	-20.6078	22.8537	4.67726	0.169765	454.055	1	ns	Games-Howell
Baseline	ApoE, 3m	BL6, 9m	236	224	4.02202	-21.0104	29.0545	5.38761	0.527878	449.139	1	ns	Games-Howell
Baseline	ApoE, 3m	ApoE, 9m	236	212	-17.1934	-39.1653	4.77863	4.7285	2.57112	441.905	0.299	ns	Games-Howell
Baseline	ApoE, 3m	BL6, 12m	236	226	-0.358303	-22.7387	22.0221	4.81723	0.0525942	456.603	1	ns	Games-Howell
Baseline	ApoE, 3m	ApoE, 12m	236	200	-22.558	-43.7839	-1.33197	4.56694	3.49268	424.412	0.026	*	Games-Howell
Baseline	ApoE, 3m	BL6, 18m	236	96	6.01096	-24.3808	36.4027	6.49053	0.65486	182.536	1	ns	Games-Howell
Baseline	ApoE, 3m	ApoE, 18m	236	87	-15.6387	-42.8275	11.55	5.81203	1.90265	196.934	0.756	ns	Games-Howell
Baseline	BL6, 6m	ApoE, 6m	231	233	-30.0122	-51.52	-8.50448	4.62906	4.58449	450.138	0.000365	***	Games-Howell
Baseline	BL6, 6m	BL6, 9m	231	224	-27.1131	-51.9531	-2.27318	5.34581	3.58634	443.396	0.019	*	Games-Howell
Baseline	BL6, 6m	ApoE, 9m	231	212	-48.3285	-70.0801	-26.5769	4.68083	7.30073	437.493	6.62e-11	****	Games-Howell
Baseline	BL6, 6m	BL6, 12m	231	226	-31.4935	-53.6576	-9.32936	4.77044	4.66818	452.15	0.00025	***	Games-Howell
Baseline	BL6, 6m	ApoE, 12m	231	200	-53.6931	-74.6907	-32.6955	4.51756	8.40427	420.287	0	****	Games-Howell
Baseline	BL6, 6m	BL6, 18m	231	96	-25.1242	-55.3608	5.1124	6.45588	2.75183	179.296	0.21	ns	Games-Howell
Baseline	BL6, 6m	ApoE, 18m	231	87	-46.7739	-73.7884	-19.7594	5.77331	5.7288	192.869	2.49e-06	****	Games-Howell
Baseline	ApoE, 6m	BL6, 9m	233	224	2.89909	-20.4311	26.2293	5.01916	0.408428	416.591	1	ns	Games-Howell
Baseline	ApoE, 6m	ApoE, 9m	233	212	-18.3163	-38.316	1.68343	4.30399	3.0092	440.619	0.109	ns	Games-Howell
Baseline	ApoE, 6m	BL6, 12m	233	226	-1.48124	-21.9298	18.9673	4.40128	0.237975	453.803	1	ns	Games-Howell
Baseline	ApoE, 6m	ApoE, 12m	233	200	-23.6809	-42.8551	-4.50665	4.12584	4.05854	430.88	0.003	**	Games-Howell
Baseline	ApoE, 6m	BL6, 18m	233	96	4.88802	-24.1506	33.9266	6.1881	0.558548	156.493	1	ns	Games-Howell
Baseline	ApoE, 6m	ApoE, 18m	233	87	-16.7617	-42.4213	8.89798	5.47224	2.16589	164.787	0.577	ns	Games-Howell
Baseline	BL6, 9m	ApoE, 9m	224	212	-21.2154	-44.7693	2.33851	5.06694	2.96067	411.808	0.124	ns	Games-Howell
Baseline	BL6, 9m	BL6, 12m	224	226	-4.38033	-28.3148	19.5541	5.14984	0.601448	426.606	1	ns	Games-Howell
Baseline	BL6, 9m	ApoE, 12m	224	200	-26.58	-49.4417	-3.7183	4.91651	3.82281	391.005	0.008	**	Games-Howell
Baseline	BL6, 9m	BL6, 18m	224	96	1.98894	-29.5352	33.5131	6.74108	0.20863	202.614	1	ns	Games-Howell
Baseline	BL6, 9m	ApoE, 18m	224	87	-19.6607	-48.1167	8.79524	6.09056	2.28259	219.689	0.492	ns	Games-Howell
Baseline	ApoE, 9m	BL6, 12m	212	226	16.8351	-3.87081	37.5409	4.4557	2.67168	435.951	0.244	ns	Games-Howell
Baseline	ApoE, 9m	ApoE, 12m	212	200	-5.3646	-24.8142	14.085	4.18384	0.906665	408.693	0.999	ns	Games-Howell
Baseline	ApoE, 9m	BL6, 18m	212	96	23.2043	-6.00905	52.4177	6.22692	2.635	159.146	0.27	ns	Games-Howell
Baseline	ApoE, 9m	ApoE, 18m	212	87	1.55464	-24.3041	27.4133	5.5161	0.199289	167.753	1	ns	Games-Howell
Baseline	BL6, 12m	ApoE, 12m	226	200	-22.1997	-42.1106	-2.28875	4.28386	3.66434	422.117	0.015	*	Games-Howell
Baseline	BL6, 12m	BL6, 18m	226	96	6.36926	-23.1449	35.8834	6.29456	0.715498	165.332	1	ns	Games-Howell
Baseline	BL6, 12m	ApoE, 18m	226	87	-15.2804	-41.4797	10.9189	5.59234	1.93209	175.691	0.738	ns	Games-Howell
Baseline	ApoE, 12m	BL6, 18m	200	96	28.5689	-0.103151	57.241	6.10514	3.30889	148.73	0.052	ns	Games-Howell
Baseline	ApoE, 12m	ApoE, 18m	200	87	6.91924	-18.3238	32.1622	5.37825	0.909709	154.58	0.999	ns	Games-Howell
Baseline	BL6, 18m	ApoE, 18m	96	87	-21.6497	-54.8341	11.5347	7.08488	2.16075	178.567	0.58	ns	Games-Howell

## Sheet: Baseline_posthoc_straindosetime
.y.	group1	group2	n1	n2	estimate	conf.low	conf.high	se	statistic	df	p.adj	p.adj.signif	method
Baseline	BL6, Control, 1d	ApoE, Control, 1d	59	59	15.6922	-34.8445	66.229	8.31294	1.33479	104.93	1	ns	Games-Howell
Baseline	BL6, Control, 1d	BL6, 2Gy, 1d	59	12	24.3946	-37.7235	86.5128	9.0553	1.90492	20.862	0.999	ns	Games-Howell
Baseline	BL6, Control, 1d	ApoE, 2Gy, 1d	59	11	-16.4711	-147.937	114.995	17.2618	0.674717	11.7565	1	ns	Games-Howell
Baseline	BL6, Control, 1d	BL6, 5Gy, 1d	59	11	25.9207	-38.7973	90.6387	9.26144	1.97903	18.4245	0.997	ns	Games-Howell
Baseline	BL6, Control, 1d	ApoE, 5Gy, 1d	59	12	37.0213	-62.7212	136.764	13.6559	1.91697	14.3152	0.997	ns	Games-Howell
Baseline	BL6, Control, 1d	BL6, 8Gy, 1d	59	12	2.35713	-87.5205	92.2348	12.4404	0.133978	15.161	1	ns	Games-Howell
Baseline	BL6, Control, 1d	ApoE, 8Gy, 1d	59	12	28.938	-130.096	187.972	21.0758	0.970887	12.2462	1	ns	Games-Howell
Baseline	BL6, Control, 1d	BL6, 10Gy, 1d	59	12	61.138	-2.22254	124.498	9.20605	4.69594	20.3853	0.069	ns	Games-Howell
Baseline	BL6, Control, 1d	ApoE, 10Gy, 1d	59	12	25.5213	-118.419	169.461	19.1725	0.941261	12.5305	1	ns	Games-Howell
Baseline	BL6, Control, 1d	BL6, 16Gy, 1d	59	12	27.9413	-26.9512	82.8338	8.17738	2.41612	24.6064	0.967	ns	Games-Howell
Baseline	BL6, Control, 1d	ApoE, 16Gy, 1d	59	12	28.938	-82.6432	140.519	15.1232	1.35303	13.6076	1	ns	Games-Howell
Baseline	BL6, Control, 1d	BL6, Control, 3m	59	116	-2.10807	-47.3318	43.1156	7.53156	0.197918	168.627	1	ns	Games-Howell
Baseline	BL6, Control, 1d	ApoE, Control, 3m	59	118	-81.0199	-123.839	-38.2006	7.12603	8.0395	162.952	4.43e-10	****	Games-Howell
Baseline	BL6, Control, 1d	BL6, 2Gy, 3m	59	24	46.6992	-23.851	117.249	10.9003	3.02939	34.7883	0.737	ns	Games-Howell
Baseline	BL6, Control, 1d	ApoE, 2Gy, 3m	59	24	-85.7579	-166.247	-5.26898	12.3273	4.91915	31.686	0.024	*	Games-Howell
Baseline	BL6, Control, 1d	BL6, 5Gy, 3m	59	23	19.6406	-75.5543	114.835	14.382	0.965652	27.7789	1	ns	Games-Howell
Baseline	BL6, Control, 1d	ApoE, 5Gy, 3m	59	24	-63.2079	-131.143	4.72733	10.5255	4.24633	35.8946	0.105	ns	Games-Howell
Baseline	BL6, Control, 1d	BL6, 8Gy, 3m	59	22	38.1434	-64.7179	141.005	15.4047	1.75086	25.7182	1	ns	Games-Howell
Baseline	BL6, Control, 1d	ApoE, 8Gy, 3m	59	24	-57.4766	-163.059	48.1058	15.9505	2.54801	27.7661	0.943	ns	Games-Howell
Baseline	BL6, Control, 1d	BL6, 10Gy, 3m	59	23	-19.992	-92.1397	52.1556	11.0876	1.27498	32.8295	1	ns	Games-Howell
Baseline	BL6, Control, 1d	ApoE, 10Gy, 3m	59	24	-90.9328	-150.677	-31.189	9.35213	6.87535	40.6442	4.85e-05	****	Games-Howell
Baseline	BL6, Control, 1d	BL6, 16Gy, 3m	59	24	7.78463	-104.76	120.329	16.9604	0.324555	27.1553	1	ns	Games-Howell
Baseline	BL6, Control, 1d	ApoE, 16Gy, 3m	59	22	-75.1789	-143.89	-6.46761	10.5573	5.03531	32.7589	0.017	*	Games-Howell
Baseline	BL6, Control, 1d	BL6, Control, 6m	59	117	-49.6204	-90.4968	-8.74403	6.79383	5.16453	153.533	0.002	**	Games-Howell
Baseline	BL6, Control, 1d	ApoE, Control, 6m	59	117	-83.8725	-122.782	-44.9632	6.45434	9.18867	141.321	1.78e-12	****	Games-Howell
Baseline	BL6, Control, 1d	BL6, 2Gy, 6m	59	23	-40.463	-124.117	43.1909	12.729	2.24774	29.7046	0.99	ns	Games-Howell
Baseline	BL6, Control, 1d	ApoE, 2Gy, 6m	59	24	-78.9354	-141.402	-16.4684	9.7422	5.72928	38.801	0.002	**	Games-Howell
Baseline	BL6, Control, 1d	BL6, 5Gy, 6m	59	23	-59.2707	-148.676	30.1341	13.5519	3.09261	28.6385	0.693	ns	Games-Howell
Baseline	BL6, Control, 1d	ApoE, 5Gy, 6m	59	24	-88.8708	-149.954	-27.7872	9.54405	6.58433	39.6982	0.000132	***	Games-Howell
Baseline	BL6, Control, 1d	BL6, 8Gy, 6m	59	22	-38.5579	-142.469	65.353	15.5546	1.75283	25.6156	1	ns	Games-Howell
Baseline	BL6, Control, 1d	ApoE, 8Gy, 6m	59	24	-50.4602	-122.323	21.4024	11.0885	3.21782	34.2876	0.614	ns	Games-Howell
Baseline	BL6, Control, 1d	BL6, 10Gy, 6m	59	22	-37.1461	-106.955	32.6624	10.7122	2.45199	32.3232	0.968	ns	Games-Howell
Baseline	BL6, Control, 1d	ApoE, 10Gy, 6m	59	23	-74.9881	-140.06	-9.91666	10.0809	5.25993	35.8566	0.008	**	Games-Howell
Baseline	BL6, Control, 1d	BL6, 16Gy, 6m	59	24	-41.8879	-110.888	27.1126	10.6781	2.77382	35.4253	0.875	ns	Games-Howell
Baseline	BL6, Control, 1d	ApoE, 16Gy, 6m	59	21	-51.4363	-128.495	25.6223	11.6822	3.11337	28.6777	0.68	ns	Games-Howell
Baseline	BL6, Control, 1d	BL6, Control, 9m	59	112	-71.4707	-116.62	-26.3212	7.51622	6.72378	165.428	6.79e-07	****	Games-Howell
Baseline	BL6, Control, 1d	ApoE, Control, 9m	59	107	-97.1632	-136.667	-57.6596	6.55337	10.4839	141.721	5.53e-13	****	Games-Howell
Baseline	BL6, Control, 1d	BL6, 2Gy, 9m	59	21	-115.197	-183.194	-47.2007	10.4129	7.8227	31.6489	1.21e-05	****	Games-Howell
Baseline	BL6, Control, 1d	ApoE, 2Gy, 9m	59	22	-127.309	-188.982	-65.6361	9.56453	9.41196	36.2984	5.94e-08	****	Games-Howell
Baseline	BL6, Control, 1d	BL6, 5Gy, 9m	59	23	-66.6271	-162.609	29.3547	14.4949	3.25027	27.6755	0.593	ns	Games-Howell
Baseline	BL6, Control, 1d	ApoE, 5Gy, 9m	59	22	-100.401	-159.858	-40.9443	9.25199	7.67341	37.7639	6.25e-06	****	Games-Howell
Baseline	BL6, Control, 1d	BL6, 8Gy, 9m	59	24	-75.1548	-146.338	-3.97157	10.9911	4.83506	34.5426	0.027	*	Games-Howell
Baseline	BL6, Control, 1d	ApoE, 8Gy, 9m	59	21	-73.5445	-140.984	-6.10519	10.3349	5.03186	31.8818	0.018	*	Games-Howell
Baseline	BL6, Control, 1d	BL6, 10Gy, 9m	59	20	-76.852	-158.917	5.21339	12.3194	4.41115	26.2456	0.093	ns	Games-Howell
Baseline	BL6, Control, 1d	ApoE, 10Gy, 9m	59	24	-91.602	-155.8	-27.4041	9.99011	6.48366	37.7795	0.000216	***	Games-Howell
Baseline	BL6, Control, 1d	BL6, 16Gy, 9m	59	24	-50.8416	-160.166	58.4823	16.493	2.17974	27.422	0.993	ns	Games-Howell
Baseline	BL6, Control, 1d	ApoE, 16Gy, 9m	59	16	-61.3177	-155.706	33.0712	13.627	3.18177	19.516	0.635	ns	Games-Howell
Baseline	BL6, Control, 1d	BL6, Control, 12m	59	112	-87.7508	-126.797	-48.7041	6.47642	9.58079	140.681	7.47e-13	****	Games-Howell
Baseline	BL6, Control, 1d	ApoE, Control, 12m	59	99	-98.0913	-136.501	-59.6817	6.36081	10.9044	132.248	3.69e-13	****	Games-Howell
Baseline	BL6, Control, 1d	BL6, 2Gy, 12m	59	21	-37.8287	-117.239	41.5815	12.0122	2.22681	28.0981	0.991	ns	Games-Howell
Baseline	BL6, Control, 1d	ApoE, 2Gy, 12m	59	18	-112.818	-187.539	-38.0978	11.1699	7.14189	25.3262	0.000215	***	Games-Howell
Baseline	BL6, Control, 1d	BL6, 5Gy, 12m	59	23	-41.6399	-119.811	36.5309	11.946	2.46473	30.99	0.964	ns	Games-Howell
Baseline	BL6, Control, 1d	ApoE, 5Gy, 12m	59	22	-94.6934	-151.624	-37.7623	8.89557	7.52716	39.7165	7.24e-06	****	Games-Howell
Baseline	BL6, Control, 1d	BL6, 8Gy, 12m	59	24	-77.0204	-147.767	-6.27377	10.9285	4.98347	34.7112	0.018	*	Games-Howell
Baseline	BL6, Control, 1d	ApoE, 8Gy, 12m	59	22	-114.182	-173.068	-55.2965	9.17147	8.8033	38.1767	2.11e-07	****	Games-Howell
Baseline	BL6, Control, 1d	BL6, 10Gy, 12m	59	23	-85.2629	-152.885	-17.6412	10.4435	5.77296	34.629	0.002	**	Games-Howell
Baseline	BL6, Control, 1d	ApoE, 10Gy, 12m	59	20	-116.328	-173.715	-58.9396	8.89651	9.24588	36.1337	9.75e-08	****	Games-Howell
Baseline	BL6, Control, 1d	BL6, 16Gy, 12m	59	23	-98.4746	-166.728	-30.2209	10.5334	6.61059	34.3509	0.000217	***	Games-Howell
Baseline	BL6, Control, 1d	ApoE, 16Gy, 12m	59	19	-73.681	-146.017	-1.34461	10.9094	4.77572	27.3429	0.041	*	Games-Howell
Baseline	BL6, Control, 1d	BL6, Control, 18m	59	48	-68.73	-125.816	-11.6437	9.29359	5.22935	79.4104	0.002	**	Games-Howell
Baseline	BL6, Control, 1d	ApoE, Control, 18m	59	43	-99.0642	-147.059	-51.0697	7.83836	8.93669	85.861	4.21e-10	****	Games-Howell
Baseline	BL6, Control, 1d	BL6, 2Gy, 18m	59	7	-40.7663	-232.904	151.371	21.2978	1.35348	6.66627	1	ns	Games-Howell
Baseline	BL6, Control, 1d	ApoE, 2Gy, 18m	59	8	-100.846	-282.631	80.9399	21.2826	3.35057	7.77812	0.565	ns	Games-Howell
Baseline	BL6, Control, 1d	BL6, 5Gy, 18m	59	11	-49.2939	-192.849	94.2611	18.7386	1.86012	11.464	0.997	ns	Games-Howell
Baseline	BL6, Control, 1d	ApoE, 5Gy, 18m	59	9	-99.4709	-217.726	18.7845	14.9045	4.71916	9.96873	0.139	ns	Games-Howell
Baseline	BL6, Control, 1d	BL6, 8Gy, 18m	59	11	-95.6893	-199.356	7.97696	13.8941	4.86987	12.8962	0.088	ns	Games-Howell
Baseline	BL6, Control, 1d	ApoE, 8Gy, 18m	59	9	-102.844	-214.461	8.77265	14.1606	5.1355	10.2208	0.084	ns	Games-Howell
Baseline	BL6, Control, 1d	BL6, 10Gy, 18m	59	8	-68.9308	-264.433	126.572	22.7843	2.13926	7.67222	0.969	ns	Games-Howell
Baseline	BL6, Control, 1d	ApoE, 10Gy, 18m	59	8	-54.2433	-179.567	71.0802	15.1748	2.52759	8.65395	0.892	ns	Games-Howell
Baseline	BL6, Control, 1d	BL6, 16Gy, 18m	59	11	-105.201	-176.362	-34.0407	10.0212	7.4231	16.7041	0.000874	***	Games-Howell
Baseline	BL6, Control, 1d	ApoE, 16Gy, 18m	59	10	-80.435	-190.878	30.0079	14.3971	3.95053	11.3992	0.304	ns	Games-Howell
Baseline	ApoE, Control, 1d	BL6, 2Gy, 1d	59	12	8.70243	-58.1162	75.5211	10.2198	0.60212	31.2532	1	ns	Games-Howell
Baseline	ApoE, Control, 1d	ApoE, 2Gy, 1d	59	11	-32.1633	-164.355	100.028	17.9002	1.27054	13.5464	1	ns	Games-Howell
Baseline	ApoE, Control, 1d	BL6, 5Gy, 1d	59	11	10.2285	-58.7086	79.1656	10.4029	0.695253	27.4881	1	ns	Games-Howell
Baseline	ApoE, Control, 1d	ApoE, 5Gy, 1d	59	12	21.3291	-80.2584	122.917	14.4544	1.04341	17.773	1	ns	Games-Howell
Baseline	ApoE, Control, 1d	BL6, 8Gy, 1d	59	12	-13.3351	-105.521	78.8504	13.312	0.70833	19.5466	1	ns	Games-Howell
Baseline	ApoE, Control, 1d	ApoE, 8Gy, 1d	59	12	13.2458	-146.411	172.903	21.6017	0.433584	13.4927	1	ns	Games-Howell
Baseline	ApoE, Control, 1d	BL6, 10Gy, 1d	59	12	45.4458	-22.4557	113.347	10.3536	3.10375	30.3124	0.687	ns	Games-Howell
Baseline	ApoE, Control, 1d	ApoE, 10Gy, 1d	59	12	9.8291	-134.903	154.561	19.7491	0.351925	14.0726	1	ns	Games-Howell
Baseline	ApoE, Control, 1d	BL6, 16Gy, 1d	59	12	12.2491	-48.4178	72.916	9.45068	0.916486	38.2664	1	ns	Games-Howell
Baseline	ApoE, Control, 1d	ApoE, 16Gy, 1d	59	12	13.2458	-99.7717	126.263	15.848	0.591001	16.2962	1	ns	Games-Howell
Baseline	ApoE, Control, 1d	BL6, Control, 3m	59	116	-17.8003	-71.4829	35.8823	8.89777	1.41459	136.78	1	ns	Games-Howell
Baseline	ApoE, Control, 1d	ApoE, Control, 3m	59	118	-96.7121	-148.452	-44.9725	8.55723	7.99158	125.965	1.84e-09	****	Games-Howell
Baseline	ApoE, Control, 1d	BL6, 2Gy, 3m	59	24	31.007	-44.2116	106.226	11.8854	1.84472	46.1333	1	ns	Games-Howell
Baseline	ApoE, Control, 1d	ApoE, 2Gy, 3m	59	24	-101.45	-185.879	-17.0213	13.2064	5.43192	40.2604	0.004	**	Games-Howell
Baseline	ApoE, Control, 1d	BL6, 5Gy, 3m	59	23	3.94837	-94.3818	102.279	15.1422	0.18438	33.5524	1	ns	Games-Howell
Baseline	ApoE, Control, 1d	ApoE, 5Gy, 3m	59	24	-78.9001	-151.736	-6.06431	11.5426	4.83347	48.1473	0.018	*	Games-Howell
Baseline	ApoE, Control, 1d	BL6, 8Gy, 3m	59	22	22.4512	-83.2007	128.103	16.1168	0.985024	30.4417	1	ns	Games-Howell
Baseline	ApoE, Control, 1d	ApoE, 8Gy, 3m	59	24	-73.1688	-181.543	35.2051	16.6393	3.1094	32.5086	0.685	ns	Games-Howell
Baseline	ApoE, Control, 1d	BL6, 10Gy, 3m	59	23	-35.6842	-112.328	40.9594	12.0574	2.09271	43.3913	0.998	ns	Games-Howell
Baseline	ApoE, Control, 1d	ApoE, 10Gy, 3m	59	24	-106.625	-172.142	-41.1084	10.4837	7.19165	56.1972	3.63e-06	****	Games-Howell
Baseline	ApoE, Control, 1d	BL6, 16Gy, 3m	59	24	-7.90757	-123.031	107.216	17.6097	0.317524	31.284	1	ns	Games-Howell
Baseline	ApoE, Control, 1d	ApoE, 16Gy, 3m	59	22	-90.8711	-164.332	-17.4105	11.5717	5.55284	44.167	0.002	**	Games-Howell
Baseline	ApoE, Control, 1d	BL6, Control, 6m	59	117	-65.3126	-115.511	-15.1144	8.28263	5.57588	115.862	0.000351	***	Games-Howell
Baseline	ApoE, Control, 1d	ApoE, Control, 6m	59	117	-99.5647	-148.233	-50.8964	8.00652	8.79319	105.305	7.74e-11	****	Games-Howell
Baseline	ApoE, Control, 1d	BL6, 2Gy, 6m	59	23	-56.1552	-143.515	31.205	13.5821	2.92352	37.3737	0.802	ns	Games-Howell
Baseline	ApoE, Control, 1d	ApoE, 2Gy, 6m	59	24	-94.6276	-162.55	-26.705	10.8331	6.1766	53.1958	0.000181	***	Games-Howell
Baseline	ApoE, Control, 1d	BL6, 5Gy, 6m	59	23	-74.9629	-167.767	17.8416	14.3562	3.69226	35.2657	0.314	ns	Games-Howell
Baseline	ApoE, Control, 1d	ApoE, 5Gy, 6m	59	24	-104.563	-171.26	-37.8664	10.6553	6.93903	54.6771	1.05e-05	****	Games-Howell
Baseline	ApoE, Control, 1d	BL6, 8Gy, 6m	59	22	-54.2501	-160.915	52.4151	16.2601	2.35919	30.2351	0.98	ns	Games-Howell
Baseline	ApoE, Control, 1d	ApoE, 8Gy, 6m	59	24	-66.1524	-142.574	10.2692	12.0582	3.87925	45.2069	0.208	ns	Games-Howell
Baseline	ApoE, Control, 1d	BL6, 10Gy, 6m	59	22	-52.8383	-127.298	21.6211	11.7131	3.18978	43.3586	0.634	ns	Games-Howell
Baseline	ApoE, Control, 1d	ApoE, 10Gy, 6m	59	23	-90.6803	-160.894	-20.4667	11.1386	5.75659	48.9044	0.000958	***	Games-Howell
Baseline	ApoE, Control, 1d	BL6, 16Gy, 6m	59	24	-57.5801	-131.384	16.224	11.682	3.48531	47.2986	0.425	ns	Games-Howell
Baseline	ApoE, Control, 1d	ApoE, 16Gy, 6m	59	21	-67.1285	-148.217	13.9598	12.6063	3.76534	37.3487	0.273	ns	Games-Howell
Baseline	ApoE, Control, 1d	BL6, Control, 9m	59	112	-87.1629	-140.781	-33.5444	8.88478	6.93697	135.36	3.72e-07	****	Games-Howell
Baseline	ApoE, Control, 1d	ApoE, Control, 9m	59	107	-112.855	-161.977	-63.7338	8.08657	9.86832	107.556	9.41e-13	****	Games-Howell
Baseline	ApoE, Control, 1d	BL6, 2Gy, 9m	59	21	-130.889	-203.656	-58.123	11.44	8.09028	43.012	7.55e-07	****	Games-Howell
Baseline	ApoE, Control, 1d	ApoE, 2Gy, 9m	59	22	-143.001	-210.147	-75.8549	10.6736	9.47355	50.4448	2.09e-09	****	Games-Howell
Baseline	ApoE, Control, 1d	BL6, 5Gy, 9m	59	23	-82.3193	-181.403	16.7648	15.2495	3.81707	33.3455	0.256	ns	Games-Howell
Baseline	ApoE, Control, 1d	ApoE, 5Gy, 9m	59	22	-116.093	-181.29	-50.8968	10.3945	7.8975	52.8772	3.77e-07	****	Games-Howell
Baseline	ApoE, Control, 1d	BL6, 8Gy, 9m	59	24	-90.847	-166.645	-15.0488	11.9687	5.36722	45.6799	0.004	**	Games-Howell
Baseline	ApoE, Control, 1d	ApoE, 8Gy, 9m	59	21	-89.2367	-161.499	-16.9746	11.3691	5.55012	43.4427	0.002	**	Games-Howell
Baseline	ApoE, Control, 1d	BL6, 10Gy, 9m	59	20	-92.5442	-178.253	-6.83511	13.199	4.95786	33.5603	0.02	*	Games-Howell
Baseline	ApoE, Control, 1d	ApoE, 10Gy, 9m	59	24	-107.294	-176.761	-37.8275	11.0566	6.86184	51.4637	1.8e-05	****	Games-Howell
Baseline	ApoE, Control, 1d	BL6, 16Gy, 9m	59	24	-66.5338	-178.531	45.4633	17.16	2.74164	31.8188	0.884	ns	Games-Howell
Baseline	ApoE, Control, 1d	ApoE, 16Gy, 9m	59	16	-77.0099	-174.077	20.0572	14.4271	3.77443	24.1536	0.301	ns	Games-Howell
Baseline	ApoE, Control, 1d	BL6, Control, 12m	59	112	-103.443	-152.215	-54.6714	8.02433	9.11544	105.634	1.5e-11	****	Games-Howell
Baseline	ApoE, Control, 1d	ApoE, Control, 12m	59	99	-113.784	-162.059	-65.5083	7.93132	10.1442	101.149	7.46e-13	****	Games-Howell
Baseline	ApoE, Control, 1d	BL6, 2Gy, 12m	59	21	-53.5209	-136.8	29.7586	12.9128	2.93082	36.2127	0.797	ns	Games-Howell
Baseline	ApoE, Control, 1d	ApoE, 2Gy, 12m	59	18	-128.51	-207.249	-49.7716	12.1332	7.48944	33.7882	2.01e-05	****	Games-Howell
Baseline	ApoE, Control, 1d	BL6, 5Gy, 12m	59	23	-57.3321	-139.552	24.8876	12.8512	3.15456	39.8822	0.658	ns	Games-Howell
Baseline	ApoE, Control, 1d	ApoE, 5Gy, 12m	59	22	-110.386	-173.386	-47.385	10.0785	7.74461	55.9525	4.69e-07	****	Games-Howell
Baseline	ApoE, Control, 1d	BL6, 8Gy, 12m	59	24	-92.7126	-168.111	-17.3143	11.9112	5.50386	45.9913	0.002	**	Games-Howell
Baseline	ApoE, Control, 1d	ApoE, 8Gy, 12m	59	22	-129.875	-194.572	-65.177	10.3229	8.89629	53.5434	9.26e-09	****	Games-Howell
Baseline	ApoE, Control, 1d	BL6, 10Gy, 12m	59	23	-100.955	-173.469	-28.4415	11.4679	6.22486	46.7122	0.000231	***	Games-Howell
Baseline	ApoE, Control, 1d	ApoE, 10Gy, 12m	59	20	-132.02	-195.338	-68.7015	10.0794	9.2617	51.5779	3.52e-09	****	Games-Howell
Baseline	ApoE, Control, 1d	BL6, 16Gy, 12m	59	23	-114.167	-187.254	-41.08	11.5498	6.98955	46.207	1.87e-05	****	Games-Howell
Baseline	ApoE, Control, 1d	ApoE, 16Gy, 12m	59	19	-89.3732	-165.986	-12.76	11.8938	5.31341	36.7327	0.007	**	Games-Howell
Baseline	ApoE, Control, 1d	BL6, Control, 18m	59	48	-84.4222	-147.981	-20.8631	10.4315	5.7226	98.1156	0.000244	***	Games-Howell
Baseline	ApoE, Control, 1d	ApoE, Control, 18m	59	43	-114.756	-170.534	-58.9786	9.15891	8.85968	99.519	2.55e-10	****	Games-Howell
Baseline	ApoE, Control, 1d	BL6, 2Gy, 18m	59	7	-56.4585	-246.559	133.642	21.8184	1.82975	7.33599	0.994	ns	Games-Howell
Baseline	ApoE, Control, 1d	ApoE, 2Gy, 18m	59	8	-116.538	-297.205	64.1288	21.8035	3.77943	8.55943	0.394	ns	Games-Howell
Baseline	ApoE, Control, 1d	BL6, 5Gy, 18m	59	11	-64.9861	-209.083	79.1109	19.3282	2.37746	12.9443	0.951	ns	Games-Howell
Baseline	ApoE, Control, 1d	ApoE, 5Gy, 18m	59	9	-115.163	-233.67	3.34333	15.6393	5.20691	12.0201	0.061	ns	Games-Howell
Baseline	ApoE, Control, 1d	BL6, 8Gy, 18m	59	11	-111.382	-216.497	-6.26645	14.6796	5.36516	15.9221	0.031	*	Games-Howell
Baseline	ApoE, Control, 1d	ApoE, 8Gy, 18m	59	9	-118.536	-230.6	-6.47257	14.9321	5.61326	12.5517	0.033	*	Games-Howell
Baseline	ApoE, Control, 1d	BL6, 10Gy, 18m	59	8	-84.623	-278.974	109.728	23.2717	2.57126	8.34367	0.876	ns	Games-Howell
Baseline	ApoE, Control, 1d	ApoE, 10Gy, 18m	59	8	-69.9355	-194.747	54.8758	15.8972	3.11072	10.3779	0.667	ns	Games-Howell
Baseline	ApoE, Control, 1d	BL6, 16Gy, 18m	59	11	-120.893	-195.553	-46.2339	11.0847	7.71194	23.945	8.17e-05	****	Games-Howell
Baseline	ApoE, Control, 1d	ApoE, 16Gy, 18m	59	10	-96.1272	-207.471	15.2163	15.1566	4.48467	13.9031	0.139	ns	Games-Howell
Baseline	BL6, 2Gy, 1d	ApoE, 2Gy, 1d	12	11	-40.8658	-174.531	92.7995	18.2568	1.58278	14.1421	1	ns	Games-Howell
Baseline	BL6, 2Gy, 1d	BL6, 5Gy, 1d	12	11	1.52606	-73.9637	77.0158	11.0052	0.0980529	20.8701	1	ns	Games-Howell
Baseline	BL6, 2Gy, 1d	ApoE, 5Gy, 1d	12	12	12.6267	-91.83	117.083	14.8938	0.599473	18.0052	1	ns	Games-Howell
Baseline	BL6, 2Gy, 1d	BL6, 8Gy, 1d	12	12	-22.0375	-117.783	73.7084	13.7878	1.13019	19.1886	1	ns	Games-Howell
Baseline	BL6, 2Gy, 1d	ApoE, 8Gy, 1d	12	12	4.54333	-156.083	165.17	21.8981	0.146707	14.0084	1	ns	Games-Howell
Baseline	BL6, 2Gy, 1d	BL6, 10Gy, 1d	12	12	36.7433	-37.8883	111.375	10.9586	2.37088	21.9884	0.971	ns	Games-Howell
Baseline	BL6, 2Gy, 1d	ApoE, 10Gy, 1d	12	12	1.12667	-144.845	147.098	20.0729	0.039689	14.6435	1	ns	Games-Howell
Baseline	BL6, 2Gy, 1d	BL6, 16Gy, 1d	12	12	3.54667	-65.5029	72.5962	10.1098	0.248063	21.5283	1	ns	Games-Howell
Baseline	BL6, 2Gy, 1d	ApoE, 16Gy, 1d	12	12	4.54333	-110.721	119.808	16.2497	0.197704	16.8103	1	ns	Games-Howell
Baseline	BL6, 2Gy, 1d	BL6, Control, 3m	12	116	-26.5027	-90.4122	37.4068	9.59498	1.95313	26.2723	0.999	ns	Games-Howell
Baseline	BL6, 2Gy, 1d	ApoE, Control, 3m	12	118	-105.415	-168.162	-42.6671	9.28006	8.0322	23.2237	4.98e-05	****	Games-Howell
Baseline	BL6, 2Gy, 1d	BL6, 2Gy, 3m	12	24	22.3046	-58.3331	102.942	12.416	1.27028	33.5018	1	ns	Games-Howell
Baseline	BL6, 2Gy, 1d	ApoE, 2Gy, 3m	12	24	-110.153	-198.92	-21.3846	13.6858	5.69125	33.9835	0.003	**	Games-Howell
Baseline	BL6, 2Gy, 1d	BL6, 5Gy, 3m	12	23	-4.75406	-106.325	96.8166	15.5622	0.216013	31.8124	1	ns	Games-Howell
Baseline	BL6, 2Gy, 1d	ApoE, 5Gy, 3m	12	24	-87.6025	-166.205	-9.00043	12.0882	5.12435	33.0811	0.014	*	Games-Howell
Baseline	BL6, 2Gy, 1d	BL6, 8Gy, 3m	12	22	13.7488	-94.7239	122.222	16.5119	0.588778	29.8154	1	ns	Games-Howell
Baseline	BL6, 2Gy, 1d	ApoE, 8Gy, 3m	12	24	-81.8713	-192.954	29.211	17.0223	3.40094	31.8663	0.493	ns	Games-Howell
Baseline	BL6, 2Gy, 1d	BL6, 10Gy, 3m	12	23	-44.3867	-126.258	37.4851	12.5807	2.49478	32.7942	0.96	ns	Games-Howell
Baseline	BL6, 2Gy, 1d	ApoE, 10Gy, 3m	12	24	-115.327	-187.918	-42.7372	11.0816	7.35894	30.6672	4.84e-05	****	Games-Howell
Baseline	BL6, 2Gy, 1d	BL6, 16Gy, 3m	12	24	-16.61	-134.158	100.938	17.972	0.653518	31.1359	1	ns	Games-Howell
Baseline	BL6, 2Gy, 1d	ApoE, 16Gy, 3m	12	22	-99.5735	-178.713	-20.4343	12.116	5.81126	31.5626	0.003	**	Games-Howell
Baseline	BL6, 2Gy, 1d	BL6, Control, 6m	12	117	-74.015	-135.916	-12.1137	9.02748	5.79747	20.9244	0.008	**	Games-Howell
Baseline	BL6, 2Gy, 1d	ApoE, Control, 6m	12	117	-108.267	-169.406	-47.128	8.77484	8.72453	18.7729	5.34e-05	****	Games-Howell
Baseline	BL6, 2Gy, 1d	BL6, 2Gy, 6m	12	23	-64.8576	-156.28	26.5643	14.0488	3.26443	32.8078	0.583	ns	Games-Howell
Baseline	BL6, 2Gy, 1d	ApoE, 2Gy, 6m	12	24	-103.33	-177.851	-28.8092	11.4127	6.40211	31.6696	0.000524	***	Games-Howell
Baseline	BL6, 2Gy, 1d	BL6, 5Gy, 6m	12	23	-83.6654	-180.087	12.7567	14.7984	3.99774	32.3763	0.185	ns	Games-Howell
Baseline	BL6, 2Gy, 1d	ApoE, 5Gy, 6m	12	24	-113.265	-186.796	-39.7346	11.244	7.12296	31.1863	8.24e-05	****	Games-Howell
Baseline	BL6, 2Gy, 1d	BL6, 8Gy, 6m	12	22	-62.9526	-172.388	46.4831	16.6518	2.67323	29.7002	0.907	ns	Games-Howell
Baseline	BL6, 2Gy, 1d	ApoE, 8Gy, 6m	12	24	-74.8549	-156.532	6.82255	12.5815	4.207	33.6588	0.119	ns	Games-Howell
Baseline	BL6, 2Gy, 1d	BL6, 10Gy, 6m	12	22	-61.5408	-141.532	18.4504	12.2512	3.55198	31.6879	0.4	ns	Games-Howell
Baseline	BL6, 2Gy, 1d	ApoE, 10Gy, 6m	12	23	-99.3828	-175.79	-22.9755	11.7031	6.00474	31.7115	0.002	**	Games-Howell
Baseline	BL6, 2Gy, 1d	BL6, 16Gy, 6m	12	24	-66.2825	-145.708	13.1428	12.2214	3.83499	33.2706	0.248	ns	Games-Howell
Baseline	BL6, 2Gy, 1d	ApoE, 16Gy, 6m	12	21	-75.831	-161.607	9.9454	13.1077	4.09076	30.9758	0.157	ns	Games-Howell
Baseline	BL6, 2Gy, 1d	BL6, Control, 9m	12	112	-95.8653	-159.736	-31.9941	9.58295	7.07371	26.1236	0.000218	***	Games-Howell
Baseline	BL6, 2Gy, 1d	ApoE, Control, 9m	12	107	-121.558	-182.917	-60.1986	8.84794	9.71462	19.3613	8.34e-06	****	Games-Howell
Baseline	BL6, 2Gy, 1d	BL6, 2Gy, 9m	12	21	-139.592	-218.147	-61.0373	11.9903	8.23219	30.6208	5.22e-06	****	Games-Howell
Baseline	BL6, 2Gy, 1d	ApoE, 2Gy, 9m	12	22	-151.703	-225.608	-77.7989	11.2614	9.52549	30.1138	2.55e-07	****	Games-Howell
Baseline	BL6, 2Gy, 1d	BL6, 5Gy, 9m	12	23	-91.0217	-193.3	11.2563	15.6666	4.10824	31.7303	0.15	ns	Games-Howell
Baseline	BL6, 2Gy, 1d	ApoE, 5Gy, 9m	12	22	-124.796	-197.147	-52.4448	10.9972	8.02421	29.396	1.15e-05	****	Games-Howell
Baseline	BL6, 2Gy, 1d	BL6, 8Gy, 9m	12	24	-99.5494	-180.687	-18.4117	12.4957	5.6333	33.5817	0.003	**	Games-Howell
Baseline	BL6, 2Gy, 1d	ApoE, 8Gy, 9m	12	21	-97.9392	-176.068	-19.8101	11.9227	5.80856	30.5528	0.003	**	Games-Howell
Baseline	BL6, 2Gy, 1d	BL6, 10Gy, 9m	12	20	-101.247	-191.162	-11.3318	13.6787	5.23386	29.64	0.013	*	Games-Howell
Baseline	BL6, 2Gy, 1d	ApoE, 10Gy, 9m	12	24	-115.997	-191.782	-40.2118	11.625	7.05563	32.2003	8.45e-05	****	Games-Howell
Baseline	BL6, 2Gy, 1d	BL6, 16Gy, 9m	12	24	-75.2362	-189.783	39.3102	17.5317	3.03452	31.4699	0.731	ns	Games-Howell
Baseline	BL6, 2Gy, 1d	ApoE, 16Gy, 9m	12	16	-85.7123	-186.033	14.6087	14.8673	4.07659	23.5973	0.185	ns	Games-Howell
Baseline	BL6, 2Gy, 1d	BL6, Control, 12m	12	112	-112.145	-173.335	-50.9561	8.79109	9.02036	18.8989	3.12e-05	****	Games-Howell
Baseline	BL6, 2Gy, 1d	ApoE, Control, 12m	12	99	-122.486	-183.449	-61.5228	8.70628	9.94807	18.1874	9.66e-06	****	Games-Howell
Baseline	BL6, 2Gy, 1d	BL6, 2Gy, 12m	12	21	-62.2233	-149.954	25.507	13.4027	3.28281	30.8924	0.571	ns	Games-Howell
Baseline	BL6, 2Gy, 1d	ApoE, 2Gy, 12m	12	18	-137.213	-220.92	-53.5058	12.6533	7.66787	27.9183	3.76e-05	****	Games-Howell
Baseline	BL6, 2Gy, 1d	BL6, 5Gy, 12m	12	23	-66.0345	-152.819	20.7501	13.3434	3.49936	32.9978	0.43	ns	Games-Howell
Baseline	BL6, 2Gy, 1d	ApoE, 5Gy, 12m	12	22	-119.088	-189.732	-48.4438	10.6991	7.87057	28.4124	2.08e-05	****	Games-Howell
Baseline	BL6, 2Gy, 1d	BL6, 8Gy, 12m	12	24	-101.415	-182.208	-20.6225	12.4407	5.76425	33.5274	0.002	**	Games-Howell
Baseline	BL6, 2Gy, 1d	ApoE, 8Gy, 12m	12	22	-138.577	-210.536	-66.618	10.9296	8.96549	29.1892	1.25e-06	****	Games-Howell
Baseline	BL6, 2Gy, 1d	BL6, 10Gy, 12m	12	23	-109.658	-187.991	-31.3245	12.0169	6.45254	32.2283	0.000429	***	Games-Howell
Baseline	BL6, 2Gy, 1d	ApoE, 10Gy, 12m	12	20	-140.722	-211.628	-69.8161	10.6999	9.29971	27.4846	9.65e-07	****	Games-Howell
Baseline	BL6, 2Gy, 1d	BL6, 16Gy, 12m	12	23	-122.869	-201.688	-44.051	12.0951	7.1832	32.333	5.87e-05	****	Games-Howell
Baseline	BL6, 2Gy, 1d	ApoE, 16Gy, 12m	12	19	-98.0756	-179.93	-16.2213	12.424	5.58195	28.9999	0.006	**	Games-Howell
Baseline	BL6, 2Gy, 1d	BL6, Control, 18m	12	48	-93.1246	-164.101	-22.1486	11.0322	5.96878	37.2691	0.001	***	Games-Howell
Baseline	BL6, 2Gy, 1d	ApoE, Control, 18m	12	43	-123.459	-188.794	-58.1242	9.83764	8.87394	26.9536	2.92e-06	****	Games-Howell
Baseline	BL6, 2Gy, 1d	BL6, 2Gy, 18m	12	7	-65.161	-254.912	124.59	22.1119	2.08376	7.67003	0.976	ns	Games-Howell
Baseline	BL6, 2Gy, 1d	ApoE, 2Gy, 18m	12	8	-125.24	-306.002	55.5207	22.0972	4.00767	8.93634	0.314	ns	Games-Howell
Baseline	BL6, 2Gy, 1d	BL6, 5Gy, 18m	12	11	-73.6885	-218.956	71.579	19.659	2.65048	13.5065	0.877	ns	Games-Howell
Baseline	BL6, 2Gy, 1d	ApoE, 5Gy, 18m	12	9	-123.866	-244.151	-3.58048	16.0462	5.45836	12.619	0.04	*	Games-Howell
Baseline	BL6, 2Gy, 1d	BL6, 8Gy, 18m	12	11	-120.084	-227.812	-12.3556	15.1124	5.6187	16.3343	0.019	*	Games-Howell
Baseline	BL6, 2Gy, 1d	ApoE, 8Gy, 18m	12	9	-127.239	-241.395	-13.0829	15.3578	5.85836	13.128	0.021	*	Games-Howell
Baseline	BL6, 2Gy, 1d	BL6, 10Gy, 18m	12	8	-93.3254	-287.634	100.983	23.5471	2.80252	8.67736	0.796	ns	Games-Howell
Baseline	BL6, 2Gy, 1d	ApoE, 10Gy, 18m	12	8	-78.6379	-204.822	47.546	16.2977	3.41186	10.9705	0.525	ns	Games-Howell
Baseline	BL6, 2Gy, 1d	BL6, 16Gy, 18m	12	11	-129.596	-209.829	-49.363	11.6518	7.86473	20.3156	0.000151	***	Games-Howell
Baseline	BL6, 2Gy, 1d	ApoE, 16Gy, 18m	12	10	-104.83	-218.385	8.72545	15.5761	4.75894	14.4536	0.091	ns	Games-Howell
Baseline	ApoE, 2Gy, 1d	BL6, 5Gy, 1d	11	11	42.3918	-91.6924	176.476	18.3599	1.63267	14.3238	1	ns	Games-Howell
Baseline	ApoE, 2Gy, 1d	ApoE, 5Gy, 1d	11	12	53.4924	-91.7491	198.734	20.9236	1.80776	19.2382	1	ns	Games-Howell
Baseline	ApoE, 2Gy, 1d	BL6, 8Gy, 1d	11	12	18.8283	-122.391	160.047	20.1513	0.660681	18.0943	1	ns	Games-Howell
Baseline	ApoE, 2Gy, 1d	ApoE, 8Gy, 1d	11	12	45.4091	-136.006	226.824	26.3723	1.21753	20.4578	1	ns	Games-Howell
Baseline	ApoE, 2Gy, 1d	BL6, 10Gy, 1d	11	12	77.6091	-56.2752	211.493	18.332	2.99356	14.3218	0.731	ns	Games-Howell
Baseline	ApoE, 2Gy, 1d	ApoE, 10Gy, 1d	11	12	41.9924	-128.607	212.592	24.8776	1.19357	20.9118	1	ns	Games-Howell
Baseline	ApoE, 2Gy, 1d	BL6, 16Gy, 1d	11	12	44.4124	-88.1884	177.013	17.8376	1.76057	13.1222	0.999	ns	Games-Howell
Baseline	ApoE, 2Gy, 1d	ApoE, 16Gy, 1d	11	12	45.4091	-105.524	196.343	21.9094	1.46554	20.2525	1	ns	Games-Howell
Baseline	ApoE, 2Gy, 1d	BL6, Control, 3m	11	116	14.3631	-117.327	146.054	17.5509	0.578671	12.5636	1	ns	Games-Howell
Baseline	ApoE, 2Gy, 1d	ApoE, Control, 3m	11	118	-64.5488	-196.082	66.9844	17.3808	2.62606	12.0886	0.879	ns	Games-Howell
Baseline	ApoE, 2Gy, 1d	BL6, 2Gy, 3m	11	24	63.1703	-72.6983	199.039	19.2387	2.32179	17.2555	0.971	ns	Games-Howell
Baseline	ApoE, 2Gy, 1d	ApoE, 2Gy, 3m	11	24	-69.2867	-208.207	69.6338	20.0817	2.43969	19.6837	0.955	ns	Games-Howell
Baseline	ApoE, 2Gy, 1d	BL6, 5Gy, 3m	11	23	36.1117	-108.688	180.911	21.4045	1.19297	23.1337	1	ns	Games-Howell
Baseline	ApoE, 2Gy, 1d	ApoE, 5Gy, 3m	11	24	-46.7367	-181.937	88.4636	19.0288	1.73673	16.6488	1	ns	Games-Howell
Baseline	ApoE, 2Gy, 1d	BL6, 8Gy, 3m	11	22	54.6145	-93.806	203.035	22.1046	1.74707	24.5547	1	ns	Games-Howell
Baseline	ApoE, 2Gy, 1d	ApoE, 8Gy, 3m	11	24	-41.0055	-191.025	109.014	22.4884	1.28934	25.9274	1	ns	Games-Howell
Baseline	ApoE, 2Gy, 1d	BL6, 10Gy, 3m	11	23	-3.52091	-139.799	132.757	19.3454	0.128695	17.5213	1	ns	Games-Howell
Baseline	ApoE, 2Gy, 1d	ApoE, 10Gy, 3m	11	24	-74.4616	-207.931	59.0082	18.4058	2.86064	14.8632	0.796	ns	Games-Howell
Baseline	ApoE, 2Gy, 1d	BL6, 16Gy, 3m	11	24	24.2558	-129.609	178.12	23.2156	0.738788	27.4547	1	ns	Games-Howell
Baseline	ApoE, 2Gy, 1d	ApoE, 16Gy, 3m	11	22	-58.7077	-194.057	76.6415	19.0465	2.17954	16.6319	0.986	ns	Games-Howell
Baseline	ApoE, 2Gy, 1d	BL6, Control, 6m	11	117	-33.1493	-164.587	98.2887	17.2472	1.35906	11.7244	1	ns	Games-Howell
Baseline	ApoE, 2Gy, 1d	ApoE, Control, 6m	11	117	-67.4013	-198.771	63.9681	17.1163	2.78447	11.3749	0.816	ns	Games-Howell
Baseline	ApoE, 2Gy, 1d	BL6, 2Gy, 6m	11	23	-23.9919	-164.005	116.021	20.3308	0.83444	20.2978	1	ns	Games-Howell
Baseline	ApoE, 2Gy, 1d	ApoE, 2Gy, 6m	11	24	-62.4642	-196.449	71.5202	18.607	2.37378	15.4361	0.959	ns	Games-Howell
Baseline	ApoE, 2Gy, 1d	BL6, 5Gy, 6m	11	23	-42.7996	-185.072	99.4729	20.8558	1.4511	21.7188	1	ns	Games-Howell
Baseline	ApoE, 2Gy, 1d	ApoE, 5Gy, 6m	11	24	-72.3997	-206.115	61.3158	18.504	2.76665	15.1424	0.838	ns	Games-Howell
Baseline	ApoE, 2Gy, 1d	BL6, 8Gy, 6m	11	22	-22.0868	-171.045	126.871	22.2094	0.703205	24.7797	1	ns	Games-Howell
Baseline	ApoE, 2Gy, 1d	ApoE, 8Gy, 6m	11	24	-33.9891	-170.214	102.236	19.346	1.24232	17.5659	1	ns	Games-Howell
Baseline	ApoE, 2Gy, 1d	BL6, 10Gy, 6m	11	22	-20.675	-156.301	114.951	19.1328	0.764105	16.8752	1	ns	Games-Howell
Baseline	ApoE, 2Gy, 1d	ApoE, 10Gy, 6m	11	23	-58.517	-193.034	76.0002	18.7866	2.20252	15.9259	0.983	ns	Games-Howell
Baseline	ApoE, 2Gy, 1d	BL6, 16Gy, 6m	11	24	-25.4167	-160.883	110.049	19.1137	0.940286	16.894	1	ns	Games-Howell
Baseline	ApoE, 2Gy, 1d	ApoE, 16Gy, 6m	11	21	-34.9652	-172.628	102.698	19.6922	1.25553	18.3771	1	ns	Games-Howell
Baseline	ApoE, 2Gy, 1d	BL6, Control, 9m	11	112	-54.9995	-186.685	76.6855	17.5444	2.2167	12.5444	0.976	ns	Games-Howell
Baseline	ApoE, 2Gy, 1d	ApoE, Control, 9m	11	107	-80.692	-212.08	50.6958	17.1539	3.32623	11.4741	0.564	ns	Games-Howell
Baseline	ApoE, 2Gy, 1d	BL6, 2Gy, 9m	11	21	-98.7261	-233.877	36.4246	18.9668	3.68064	16.3713	0.375	ns	Games-Howell
Baseline	ApoE, 2Gy, 1d	ApoE, 2Gy, 9m	11	22	-110.838	-244.642	22.9664	18.5146	4.23309	15.1349	0.186	ns	Games-Howell
Baseline	ApoE, 2Gy, 1d	BL6, 5Gy, 9m	11	23	-50.156	-195.318	95.0059	21.4805	1.65106	23.3231	1	ns	Games-Howell
Baseline	ApoE, 2Gy, 1d	ApoE, 5Gy, 9m	11	22	-83.93	-217.33	49.4702	18.3551	3.23329	14.6891	0.607	ns	Games-Howell
Baseline	ApoE, 2Gy, 1d	BL6, 8Gy, 9m	11	24	-58.6836	-194.723	77.3553	19.2903	2.15112	17.4047	0.989	ns	Games-Howell
Baseline	ApoE, 2Gy, 1d	ApoE, 8Gy, 9m	11	21	-57.0734	-192.091	77.9445	18.9241	2.13257	16.2524	0.989	ns	Games-Howell
Baseline	ApoE, 2Gy, 1d	BL6, 10Gy, 9m	11	20	-60.3809	-199.659	78.8972	20.0768	2.12662	19.3167	0.992	ns	Games-Howell
Baseline	ApoE, 2Gy, 1d	ApoE, 10Gy, 9m	11	24	-75.1309	-209.474	59.2119	18.738	2.83518	15.8113	0.811	ns	Games-Howell
Baseline	ApoE, 2Gy, 1d	BL6, 16Gy, 9m	11	24	-34.3705	-186.419	117.678	22.8764	1.06239	26.7672	1	ns	Games-Howell
Baseline	ApoE, 2Gy, 1d	ApoE, 16Gy, 9m	11	16	-44.8465	-188.573	98.8796	20.9047	1.51694	20.5344	1	ns	Games-Howell
Baseline	ApoE, 2Gy, 1d	BL6, Control, 12m	11	112	-71.2797	-202.653	60.0939	17.1247	2.94326	11.3968	0.747	ns	Games-Howell
Baseline	ApoE, 2Gy, 1d	ApoE, Control, 12m	11	99	-81.6202	-212.978	49.7372	17.0813	3.37879	11.2819	0.539	ns	Games-Howell
Baseline	ApoE, 2Gy, 1d	BL6, 2Gy, 12m	11	21	-21.3576	-159.781	117.066	19.8898	0.759288	18.9142	1	ns	Games-Howell
Baseline	ApoE, 2Gy, 1d	ApoE, 2Gy, 12m	11	18	-96.347	-233.169	40.475	19.3927	3.51305	17.3582	0.453	ns	Games-Howell
Baseline	ApoE, 2Gy, 1d	BL6, 5Gy, 12m	11	23	-25.1687	-163.269	112.931	19.8499	0.896577	18.9549	1	ns	Games-Howell
Baseline	ApoE, 2Gy, 1d	ApoE, 5Gy, 12m	11	22	-78.2223	-211.209	54.7647	18.1781	3.04276	14.1973	0.706	ns	Games-Howell
Baseline	ApoE, 2Gy, 1d	BL6, 8Gy, 12m	11	24	-60.5492	-196.47	75.3719	19.2547	2.22361	17.3017	0.983	ns	Games-Howell
Baseline	ApoE, 2Gy, 1d	ApoE, 8Gy, 12m	11	22	-97.7114	-231.014	35.5911	18.3147	3.77252	14.5764	0.345	ns	Games-Howell
Baseline	ApoE, 2Gy, 1d	BL6, 10Gy, 12m	11	23	-68.7918	-203.896	66.3129	18.9836	2.56237	16.4878	0.916	ns	Games-Howell
Baseline	ApoE, 2Gy, 1d	ApoE, 10Gy, 12m	11	20	-99.8564	-232.897	33.1846	18.1785	3.88421	14.1698	0.304	ns	Games-Howell
Baseline	ApoE, 2Gy, 1d	BL6, 16Gy, 12m	11	23	-82.0035	-217.262	53.2549	19.0332	3.04653	16.6294	0.708	ns	Games-Howell
Baseline	ApoE, 2Gy, 1d	ApoE, 16Gy, 12m	11	19	-57.2099	-193.41	78.9899	19.2439	2.10215	17.0333	0.992	ns	Games-Howell
Baseline	ApoE, 2Gy, 1d	BL6, Control, 18m	11	48	-52.2588	-185.367	80.8496	18.3761	2.0109	14.9501	0.995	ns	Games-Howell
Baseline	ApoE, 2Gy, 1d	ApoE, Control, 18m	11	43	-82.5931	-214.515	49.3287	17.6848	3.3024	12.9087	0.573	ns	Games-Howell
Baseline	ApoE, 2Gy, 1d	BL6, 2Gy, 18m	11	7	-24.2952	-222.244	173.654	26.5501	0.647053	12.9408	1	ns	Games-Howell
Baseline	ApoE, 2Gy, 1d	ApoE, 2Gy, 18m	11	8	-84.3747	-277.403	108.654	26.5379	2.24818	14.6263	0.976	ns	Games-Howell
Baseline	ApoE, 2Gy, 1d	BL6, 5Gy, 18m	11	11	-32.8227	-202.413	136.767	24.5448	0.945585	19.8454	1	ns	Games-Howell
Baseline	ApoE, 2Gy, 1d	ApoE, 5Gy, 18m	11	9	-82.9998	-235.672	69.6724	21.759	2.69726	17.9563	0.875	ns	Games-Howell
Baseline	ApoE, 2Gy, 1d	BL6, 8Gy, 18m	11	11	-79.2182	-225.888	67.4517	21.0798	2.65732	18.9438	0.892	ns	Games-Howell
Baseline	ApoE, 2Gy, 1d	ApoE, 8Gy, 18m	11	9	-86.3731	-235.725	62.9787	21.2564	2.87326	17.8029	0.798	ns	Games-Howell
Baseline	ApoE, 2Gy, 1d	BL6, 10Gy, 18m	11	8	-52.4597	-256.333	151.414	27.7567	1.33642	13.9144	1	ns	Games-Howell
Baseline	ApoE, 2Gy, 1d	ApoE, 10Gy, 18m	11	8	-37.7722	-193.176	117.631	21.9451	1.21708	16.9774	1	ns	Games-Howell
Baseline	ApoE, 2Gy, 1d	BL6, 16Gy, 18m	11	11	-88.7301	-224.154	46.6937	18.7546	3.3454	15.2042	0.547	ns	Games-Howell
Baseline	ApoE, 2Gy, 1d	ApoE, 16Gy, 18m	11	10	-63.9639	-213.377	85.4492	21.4146	2.11207	18.607	0.992	ns	Games-Howell
Baseline	BL6, 5Gy, 1d	ApoE, 5Gy, 1d	11	12	11.1006	-94.141	116.342	15.02	0.522592	18.1129	1	ns	Games-Howell
Baseline	BL6, 5Gy, 1d	BL6, 8Gy, 1d	11	12	-23.5636	-120.267	73.1395	13.9241	1.19663	19.1743	1	ns	Games-Howell
Baseline	BL6, 5Gy, 1d	ApoE, 8Gy, 1d	11	12	3.01727	-157.89	163.925	21.9842	0.0970486	14.1634	1	ns	Games-Howell
Baseline	BL6, 5Gy, 1d	BL6, 10Gy, 1d	11	12	35.2173	-41.0925	111.527	11.1295	2.2375	20.9345	0.985	ns	Games-Howell
Baseline	BL6, 5Gy, 1d	ApoE, 10Gy, 1d	11	12	-0.399394	-146.726	145.927	20.1668	0.0140039	14.8163	1	ns	Games-Howell
Baseline	BL6, 5Gy, 1d	BL6, 16Gy, 1d	11	12	2.02061	-69.0418	73.0831	10.2949	0.138786	19.9774	1	ns	Games-Howell
Baseline	BL6, 5Gy, 1d	ApoE, 16Gy, 1d	11	12	3.01727	-112.872	118.907	16.3654	0.130368	16.9792	1	ns	Games-Howell
Baseline	BL6, 5Gy, 1d	BL6, Control, 3m	11	116	-28.0288	-94.3112	38.2536	9.78976	2.0245	22.9842	0.997	ns	Games-Howell
Baseline	BL6, 5Gy, 1d	ApoE, Control, 3m	11	118	-106.941	-172.194	-41.6867	9.48131	7.97552	20.3877	0.00012	***	Games-Howell
Baseline	BL6, 5Gy, 1d	BL6, 2Gy, 3m	11	24	20.7785	-61.2676	102.825	12.5671	1.16914	31.7189	1	ns	Games-Howell
Baseline	BL6, 5Gy, 1d	ApoE, 2Gy, 3m	11	24	-111.679	-201.605	-21.7522	13.8231	5.71281	32.9119	0.003	**	Games-Howell
Baseline	BL6, 5Gy, 1d	BL6, 5Gy, 3m	11	23	-6.28012	-108.74	96.1793	15.683	0.283155	31.4963	1	ns	Games-Howell
Baseline	BL6, 5Gy, 1d	ApoE, 5Gy, 3m	11	24	-89.1286	-169.216	-9.04073	12.2434	5.14754	31.1015	0.014	*	Games-Howell
Baseline	BL6, 5Gy, 1d	BL6, 8Gy, 3m	11	22	12.2227	-97.0314	121.477	16.6259	0.519839	29.7285	1	ns	Games-Howell
Baseline	BL6, 5Gy, 1d	ApoE, 8Gy, 3m	11	24	-83.3973	-195.233	28.4382	17.1328	3.44198	31.7734	0.467	ns	Games-Howell
Baseline	BL6, 5Gy, 1d	BL6, 10Gy, 3m	11	23	-45.9127	-129.149	37.3236	12.7299	2.55031	31.2288	0.946	ns	Games-Howell
Baseline	BL6, 5Gy, 1d	ApoE, 10Gy, 3m	11	24	-116.853	-191.208	-42.4984	11.2507	7.34427	28.1698	7.85e-05	****	Games-Howell
Baseline	BL6, 5Gy, 1d	BL6, 16Gy, 3m	11	24	-18.1361	-136.363	100.091	18.0768	0.709427	31.152	1	ns	Games-Howell
Baseline	BL6, 5Gy, 1d	ApoE, 16Gy, 3m	11	22	-101.1	-181.704	-20.4954	12.2708	5.82588	29.8408	0.003	**	Games-Howell
Baseline	BL6, 5Gy, 1d	BL6, Control, 6m	11	117	-75.5411	-140.063	-11.0188	9.23424	5.78452	18.4349	0.011	*	Games-Howell
Baseline	BL6, 5Gy, 1d	ApoE, Control, 6m	11	117	-109.793	-173.675	-45.911	8.98741	8.63825	16.6087	0.000133	***	Games-Howell
Baseline	BL6, 5Gy, 1d	BL6, 2Gy, 6m	11	23	-66.3837	-158.897	26.1297	14.1825	3.30973	31.9994	0.553	ns	Games-Howell
Baseline	BL6, 5Gy, 1d	ApoE, 2Gy, 6m	11	24	-104.856	-181.042	-28.6697	11.5769	6.4045	29.3171	0.00069	***	Games-Howell
Baseline	BL6, 5Gy, 1d	BL6, 5Gy, 6m	11	23	-85.1914	-182.596	12.2135	14.9255	4.03602	31.8464	0.173	ns	Games-Howell
Baseline	BL6, 5Gy, 1d	ApoE, 5Gy, 6m	11	24	-114.791	-190.037	-39.5455	11.4107	7.11349	28.7557	0.000125	***	Games-Howell
Baseline	BL6, 5Gy, 1d	BL6, 8Gy, 6m	11	22	-64.4786	-174.683	45.7255	16.7648	2.71958	29.6329	0.89	ns	Games-Howell
Baseline	BL6, 5Gy, 1d	ApoE, 8Gy, 6m	11	24	-76.3809	-159.43	6.66798	12.7307	4.24247	31.9754	0.114	ns	Games-Howell
Baseline	BL6, 5Gy, 1d	BL6, 10Gy, 6m	11	22	-63.0668	-144.49	18.3566	12.4043	3.59512	30.0469	0.378	ns	Games-Howell
Baseline	BL6, 5Gy, 1d	ApoE, 10Gy, 6m	11	23	-100.909	-178.895	-22.9231	11.8633	6.01461	29.6266	0.002	**	Games-Howell
Baseline	BL6, 5Gy, 1d	BL6, 16Gy, 6m	11	24	-67.8086	-148.687	13.0703	12.3749	3.87461	31.3706	0.235	ns	Games-Howell
Baseline	BL6, 5Gy, 1d	ApoE, 16Gy, 6m	11	21	-77.357	-164.372	9.65807	13.251	4.12797	29.933	0.149	ns	Games-Howell
Baseline	BL6, 5Gy, 1d	BL6, Control, 9m	11	112	-97.3914	-163.64	-31.1428	9.77796	7.04299	22.8615	0.000429	***	Games-Howell
Baseline	BL6, 5Gy, 1d	ApoE, Control, 9m	11	107	-123.084	-187.149	-59.0184	9.05879	9.60762	17.1106	2.58e-05	****	Games-Howell
Baseline	BL6, 5Gy, 1d	BL6, 2Gy, 9m	11	21	-141.118	-221.161	-61.0749	12.1467	8.21501	28.9473	8e-06	****	Games-Howell
Baseline	BL6, 5Gy, 1d	ApoE, 2Gy, 9m	11	22	-153.23	-228.832	-77.627	11.4278	9.48121	27.9089	5.64e-07	****	Games-Howell
Baseline	BL6, 5Gy, 1d	BL6, 5Gy, 9m	11	23	-92.5478	-195.703	10.6073	15.7866	4.14535	31.4386	0.14	ns	Games-Howell
Baseline	BL6, 5Gy, 1d	ApoE, 5Gy, 9m	11	22	-126.322	-200.453	-52.1907	11.1676	7.99844	27.0698	2.07e-05	****	Games-Howell
Baseline	BL6, 5Gy, 1d	BL6, 8Gy, 9m	11	24	-101.075	-183.604	-18.5473	12.6459	5.65173	31.8469	0.004	**	Games-Howell
Baseline	BL6, 5Gy, 1d	ApoE, 8Gy, 9m	11	21	-99.4652	-179.1	-19.8304	12.08	5.82225	28.8389	0.003	**	Games-Howell
Baseline	BL6, 5Gy, 1d	BL6, 10Gy, 9m	11	20	-102.773	-193.812	-11.7339	13.816	5.25994	28.9599	0.012	*	Games-Howell
Baseline	BL6, 5Gy, 1d	ApoE, 10Gy, 9m	11	24	-117.523	-194.914	-40.1319	11.7863	7.05064	29.9567	0.000121	***	Games-Howell
Baseline	BL6, 5Gy, 1d	BL6, 16Gy, 9m	11	24	-76.7623	-192.021	38.4959	17.639	3.07722	31.4411	0.705	ns	Games-Howell
Baseline	BL6, 5Gy, 1d	ApoE, 16Gy, 9m	11	16	-87.2384	-188.447	13.9699	14.9937	4.11418	23.5348	0.174	ns	Games-Howell
Baseline	BL6, 5Gy, 1d	BL6, Control, 12m	11	112	-113.672	-177.596	-49.7475	9.00328	8.92763	16.7167	8.28e-05	****	Games-Howell
Baseline	BL6, 5Gy, 1d	ApoE, Control, 12m	11	99	-124.012	-187.752	-60.2723	8.92048	9.83016	16.1154	2.95e-05	****	Games-Howell
Baseline	BL6, 5Gy, 1d	BL6, 2Gy, 12m	11	21	-63.7494	-152.663	25.1639	13.5428	3.32852	29.9931	0.542	ns	Games-Howell
Baseline	BL6, 5Gy, 1d	ApoE, 2Gy, 12m	11	18	-138.739	-223.747	-53.731	12.8017	7.66332	26.9868	4.62e-05	****	Games-Howell
Baseline	BL6, 5Gy, 1d	BL6, 5Gy, 12m	11	23	-67.5606	-155.556	20.4353	13.4842	3.54286	31.8581	0.405	ns	Games-Howell
Baseline	BL6, 5Gy, 1d	ApoE, 5Gy, 12m	11	22	-120.614	-193.138	-48.0904	10.8741	7.84313	25.979	3.81e-05	****	Games-Howell
Baseline	BL6, 5Gy, 1d	BL6, 8Gy, 12m	11	24	-102.941	-185.136	-20.7458	12.5915	5.7809	31.7595	0.003	**	Games-Howell
Baseline	BL6, 5Gy, 1d	ApoE, 8Gy, 12m	11	22	-140.103	-213.864	-66.342	11.1009	8.92428	26.8356	2.7e-06	****	Games-Howell
Baseline	BL6, 5Gy, 1d	BL6, 10Gy, 12m	11	23	-111.184	-191.013	-31.3538	12.173	6.45845	30.3259	0.00053	***	Games-Howell
Baseline	BL6, 5Gy, 1d	ApoE, 10Gy, 12m	11	20	-142.248	-215.021	-69.4754	10.8749	9.24928	25.2495	2.2e-06	****	Games-Howell
Baseline	BL6, 5Gy, 1d	BL6, 16Gy, 12m	11	23	-124.395	-204.691	-44.0997	12.2502	7.18035	30.4772	7.95e-05	****	Games-Howell
Baseline	BL6, 5Gy, 1d	ApoE, 16Gy, 12m	11	19	-99.6017	-182.82	-16.3832	12.575	5.60072	27.8273	0.006	**	Games-Howell
Baseline	BL6, 5Gy, 1d	BL6, Control, 18m	11	48	-94.6506	-167.469	-21.8326	11.202	5.97463	33.1866	0.001	***	Games-Howell
Baseline	BL6, 5Gy, 1d	ApoE, Control, 18m	11	43	-124.985	-192.57	-57.3998	10.0277	8.81335	23.8185	8.52e-06	****	Games-Howell
Baseline	BL6, 5Gy, 1d	BL6, 2Gy, 18m	11	7	-66.687	-256.352	122.977	22.1971	2.12437	7.76975	0.972	ns	Games-Howell
Baseline	BL6, 5Gy, 1d	ApoE, 2Gy, 18m	11	8	-126.766	-307.565	54.0316	22.1825	4.04091	9.04895	0.303	ns	Games-Howell
Baseline	BL6, 5Gy, 1d	BL6, 5Gy, 18m	11	11	-75.2145	-220.818	70.3892	19.7547	2.69225	13.6764	0.863	ns	Games-Howell
Baseline	BL6, 5Gy, 1d	ApoE, 5Gy, 18m	11	9	-125.392	-246.175	-4.6082	16.1635	5.48553	12.8041	0.038	*	Games-Howell
Baseline	BL6, 5Gy, 1d	BL6, 8Gy, 18m	11	11	-121.61	-230.057	-13.1635	15.2368	5.64364	16.4813	0.018	*	Games-Howell
Baseline	BL6, 5Gy, 1d	ApoE, 8Gy, 18m	11	9	-128.765	-243.501	-14.0287	15.4802	5.88173	13.3097	0.02	*	Games-Howell
Baseline	BL6, 5Gy, 1d	BL6, 10Gy, 18m	11	8	-94.8515	-289.157	99.4542	23.6271	2.8387	8.77686	0.782	ns	Games-Howell
Baseline	BL6, 5Gy, 1d	ApoE, 10Gy, 18m	11	8	-80.164	-206.738	46.4097	16.4131	3.45361	11.151	0.505	ns	Games-Howell
Baseline	BL6, 5Gy, 1d	BL6, 16Gy, 18m	11	11	-131.122	-212.779	-49.4645	11.8127	7.84894	19.7819	0.00018	***	Games-Howell
Baseline	BL6, 5Gy, 1d	ApoE, 16Gy, 18m	11	10	-106.356	-220.524	7.81243	15.6968	4.79108	14.6303	0.085	ns	Games-Howell
Baseline	ApoE, 5Gy, 1d	BL6, 8Gy, 1d	12	12	-34.6642	-151.728	82.3999	17.1636	1.42809	21.7479	1	ns	Games-Howell
Baseline	ApoE, 5Gy, 1d	ApoE, 8Gy, 1d	12	12	-8.08333	-176.97	160.804	24.1664	0.236518	18.4144	1	ns	Games-Howell
Baseline	ApoE, 5Gy, 1d	BL6, 10Gy, 1d	12	12	24.1167	-80.7567	128.99	14.9859	1.13794	18.2541	1	ns	Games-Howell
Baseline	ApoE, 5Gy, 1d	ApoE, 10Gy, 1d	12	12	-11.5	-167.529	144.529	22.5257	0.360997	19.5142	1	ns	Games-Howell
Baseline	ApoE, 5Gy, 1d	BL6, 16Gy, 1d	12	12	-9.08	-111.407	93.2466	14.3769	0.446587	16.4807	1	ns	Games-Howell
Baseline	ApoE, 5Gy, 1d	ApoE, 16Gy, 1d	12	12	-8.08333	-139.045	122.879	19.1973	0.297738	21.7149	1	ns	Games-Howell
Baseline	ApoE, 5Gy, 1d	BL6, Control, 3m	12	116	-39.1294	-139.543	61.2842	14.0196	1.97357	15.9001	0.996	ns	Games-Howell
Baseline	ApoE, 5Gy, 1d	ApoE, Control, 3m	12	118	-118.041	-218.017	-18.0654	13.806	6.04576	14.973	0.012	*	Games-Howell
Baseline	ApoE, 5Gy, 1d	BL6, 2Gy, 3m	12	24	9.67792	-98.7526	118.108	16.0824	0.425517	23.7523	1	ns	Games-Howell
Baseline	ApoE, 5Gy, 1d	ApoE, 2Gy, 3m	12	24	-122.779	-236.146	-9.41241	17.0818	5.08248	27.1202	0.021	*	Games-Howell
Baseline	ApoE, 5Gy, 1d	BL6, 5Gy, 3m	12	23	-17.3807	-139.445	104.683	18.619	0.66008	30.4193	1	ns	Games-Howell
Baseline	ApoE, 5Gy, 1d	ApoE, 5Gy, 3m	12	24	-100.229	-207.514	7.0553	15.8307	4.47692	22.8177	0.092	ns	Games-Howell
Baseline	ApoE, 5Gy, 1d	BL6, 8Gy, 3m	12	22	1.12212	-125.984	128.228	19.4198	0.0408582	30.9175	1	ns	Games-Howell
Baseline	ApoE, 5Gy, 1d	ApoE, 8Gy, 3m	12	24	-94.4979	-223.719	34.7227	19.8556	3.36531	32.7784	0.516	ns	Games-Howell
Baseline	ApoE, 5Gy, 1d	BL6, 10Gy, 3m	12	23	-57.0133	-166.134	52.1071	16.2099	2.48703	24.049	0.952	ns	Games-Howell
Baseline	ApoE, 5Gy, 1d	ApoE, 10Gy, 3m	12	24	-127.954	-232.095	-23.8127	15.0761	6.00138	19.8784	0.006	**	Games-Howell
Baseline	ApoE, 5Gy, 1d	BL6, 16Gy, 3m	12	24	-29.2367	-163.525	105.052	20.6756	0.999897	33.4829	1	ns	Games-Howell
Baseline	ApoE, 5Gy, 1d	ApoE, 16Gy, 3m	12	22	-112.2	-219.742	-4.65803	15.8519	5.00492	22.6336	0.033	*	Games-Howell
Baseline	ApoE, 5Gy, 1d	BL6, Control, 6m	12	117	-86.6417	-186.316	13.0321	13.6375	4.49239	14.2668	0.135	ns	Games-Howell
Baseline	ApoE, 5Gy, 1d	ApoE, Control, 6m	12	117	-120.894	-220.309	-21.4784	13.4716	6.34556	13.594	0.01	**	Games-Howell
Baseline	ApoE, 5Gy, 1d	BL6, 2Gy, 6m	12	23	-77.4843	-192.538	37.5698	17.3739	3.15355	27.6579	0.655	ns	Games-Howell
Baseline	ApoE, 5Gy, 1d	ApoE, 2Gy, 6m	12	24	-115.957	-221.066	-10.8475	15.3211	5.35169	20.85	0.019	*	Games-Howell
Baseline	ApoE, 5Gy, 1d	BL6, 5Gy, 6m	12	23	-96.292	-214.719	22.135	17.9855	3.78575	29.161	0.281	ns	Games-Howell
Baseline	ApoE, 5Gy, 1d	ApoE, 5Gy, 6m	12	24	-125.892	-230.5	-21.2843	15.1959	5.85812	20.3549	0.007	**	Games-Howell
Baseline	ApoE, 5Gy, 1d	BL6, 8Gy, 6m	12	22	-75.5792	-203.415	52.2569	19.5389	2.73519	31.0381	0.886	ns	Games-Howell
Baseline	ApoE, 5Gy, 1d	ApoE, 8Gy, 6m	12	24	-87.4815	-196.512	21.549	16.2105	3.81597	24.2166	0.282	ns	Games-Howell
Baseline	ApoE, 5Gy, 1d	BL6, 10Gy, 6m	12	22	-74.1674	-182.186	33.8516	15.9555	3.28692	22.9987	0.572	ns	Games-Howell
Baseline	ApoE, 5Gy, 1d	ApoE, 10Gy, 6m	12	23	-112.009	-218.087	-5.93189	15.5386	5.09714	21.603	0.029	*	Games-Howell
Baseline	ApoE, 5Gy, 1d	BL6, 16Gy, 6m	12	24	-78.9092	-186.652	28.8341	15.9326	3.50208	23.1997	0.444	ns	Games-Howell
Baseline	ApoE, 5Gy, 1d	ApoE, 16Gy, 6m	12	21	-88.4576	-199.852	22.9363	16.6222	3.76297	24.9478	0.304	ns	Games-Howell
Baseline	ApoE, 5Gy, 1d	BL6, Control, 9m	12	112	-108.492	-208.89	-8.09372	14.0114	5.47522	15.8614	0.026	*	Games-Howell
Baseline	ApoE, 5Gy, 1d	ApoE, Control, 9m	12	107	-134.184	-233.673	-34.6963	13.5193	7.01831	13.7835	0.004	**	Games-Howell
Baseline	ApoE, 5Gy, 1d	BL6, 2Gy, 9m	12	21	-152.219	-259.415	-45.0218	15.7561	6.83133	22.1526	0.000766	***	Games-Howell
Baseline	ApoE, 5Gy, 1d	ApoE, 2Gy, 9m	12	22	-164.33	-269.099	-59.5612	15.2087	7.64028	20.2574	0.000234	***	Games-Howell
Baseline	ApoE, 5Gy, 1d	BL6, 5Gy, 9m	12	23	-103.648	-226.224	18.9274	18.7064	3.91794	30.5696	0.22	ns	Games-Howell
Baseline	ApoE, 5Gy, 1d	ApoE, 5Gy, 9m	12	22	-137.422	-241.424	-33.4209	15.0142	6.47205	19.5102	0.003	**	Games-Howell
Baseline	ApoE, 5Gy, 1d	BL6, 8Gy, 9m	12	24	-112.176	-220.894	-3.45827	16.144	4.91331	23.9768	0.037	*	Games-Howell
Baseline	ApoE, 5Gy, 1d	ApoE, 8Gy, 9m	12	21	-110.566	-217.53	-3.60167	15.7046	4.97826	21.9726	0.036	*	Games-Howell
Baseline	ApoE, 5Gy, 1d	BL6, 10Gy, 9m	12	20	-113.873	-227.822	0.0756875	17.0761	4.71541	25.8581	0.05	*	Games-Howell
Baseline	ApoE, 5Gy, 1d	ApoE, 10Gy, 9m	12	24	-128.623	-234.388	-22.8586	15.4799	5.87539	21.4722	0.006	**	Games-Howell
Baseline	ApoE, 5Gy, 1d	BL6, 16Gy, 9m	12	24	-87.8629	-219.777	44.0515	20.294	3.06143	33.1999	0.716	ns	Games-Howell
Baseline	ApoE, 5Gy, 1d	ApoE, 16Gy, 9m	12	16	-98.339	-219.008	22.3306	18.0422	3.85408	25.3656	0.261	ns	Games-Howell
Baseline	ApoE, 5Gy, 1d	BL6, Control, 12m	12	112	-124.772	-224.204	-25.3403	13.4822	6.54398	13.6356	0.007	**	Games-Howell
Baseline	ApoE, 5Gy, 1d	ApoE, Control, 12m	12	99	-135.113	-234.47	-35.7557	13.427	7.11542	13.4145	0.003	**	Games-Howell
Baseline	ApoE, 5Gy, 1d	BL6, 2Gy, 12m	12	21	-74.85	-187.455	37.7549	16.8558	3.13998	25.6137	0.662	ns	Games-Howell
Baseline	ApoE, 5Gy, 1d	ApoE, 2Gy, 12m	12	18	-149.839	-259.875	-39.8042	16.2663	6.51361	23.1418	0.001	***	Games-Howell
Baseline	ApoE, 5Gy, 1d	BL6, 5Gy, 12m	12	23	-78.6612	-190.744	33.4219	16.8087	3.3091	26.0208	0.556	ns	Games-Howell
Baseline	ApoE, 5Gy, 1d	ApoE, 5Gy, 12m	12	22	-131.715	-234.905	-28.5245	14.7972	6.2942	18.6673	0.004	**	Games-Howell
Baseline	ApoE, 5Gy, 1d	BL6, 8Gy, 12m	12	24	-114.042	-222.561	-5.52248	16.1014	5.00822	23.822	0.03	*	Games-Howell
Baseline	ApoE, 5Gy, 1d	ApoE, 8Gy, 12m	12	22	-151.204	-255.016	-47.3916	14.9647	7.14465	19.3187	0.000741	***	Games-Howell
Baseline	ApoE, 5Gy, 1d	BL6, 10Gy, 12m	12	23	-122.284	-229.402	-15.1669	15.7763	5.48087	22.4929	0.012	*	Games-Howell
Baseline	ApoE, 5Gy, 1d	ApoE, 10Gy, 12m	12	20	-153.349	-256.638	-50.0592	14.7977	7.32774	18.5566	0.000637	***	Games-Howell
Baseline	ApoE, 5Gy, 1d	BL6, 16Gy, 12m	12	23	-135.496	-242.881	-28.1109	15.836	6.05015	22.7125	0.004	**	Games-Howell
Baseline	ApoE, 5Gy, 1d	ApoE, 16Gy, 12m	12	19	-110.702	-219.697	-1.70749	16.0885	4.86547	22.8772	0.043	*	Games-Howell
Baseline	ApoE, 5Gy, 1d	BL6, Control, 18m	12	48	-105.751	-209.231	-2.27174	15.0398	4.97196	20.429	0.041	*	Games-Howell
Baseline	ApoE, 5Gy, 1d	ApoE, Control, 18m	12	43	-136.086	-237.035	-35.1357	14.1868	6.78286	16.5032	0.003	**	Games-Howell
Baseline	ApoE, 5Gy, 1d	BL6, 2Gy, 18m	12	7	-77.7876	-268.091	112.516	24.3602	2.25795	10.5831	0.964	ns	Games-Howell
Baseline	ApoE, 5Gy, 1d	ApoE, 2Gy, 18m	12	8	-137.867	-321.719	45.9846	24.3469	4.00407	12.2061	0.279	ns	Games-Howell
Baseline	ApoE, 5Gy, 1d	BL6, 5Gy, 18m	12	11	-86.3152	-241.305	68.6742	22.1576	2.75454	18.3085	0.853	ns	Games-Howell
Baseline	ApoE, 5Gy, 1d	ApoE, 5Gy, 18m	12	9	-136.492	-270.173	-2.81159	19.0255	5.07292	17.7998	0.042	*	Games-Howell
Baseline	ApoE, 5Gy, 1d	BL6, 8Gy, 18m	12	11	-132.711	-257.831	-7.59023	18.2448	5.14342	20.905	0.028	*	Games-Howell
Baseline	ApoE, 5Gy, 1d	ApoE, 8Gy, 18m	12	9	-139.866	-268.967	-10.7638	18.4485	5.36085	18.2574	0.024	*	Games-Howell
Baseline	ApoE, 5Gy, 1d	BL6, 10Gy, 18m	12	8	-105.952	-302.191	90.2871	25.67	2.91856	11.5679	0.759	ns	Games-Howell
Baseline	ApoE, 5Gy, 1d	ApoE, 10Gy, 18m	12	8	-91.2646	-228.836	46.3066	19.238	3.3545	16.0429	0.54	ns	Games-Howell
Baseline	ApoE, 5Gy, 1d	BL6, 16Gy, 18m	12	11	-142.223	-249.892	-34.5527	15.5	6.48816	19.1486	0.003	**	Games-Howell
Baseline	ApoE, 5Gy, 1d	ApoE, 16Gy, 18m	12	10	-117.456	-246.523	11.6099	18.6307	4.45793	19.4965	0.109	ns	Games-Howell
Baseline	BL6, 8Gy, 1d	ApoE, 8Gy, 1d	12	12	26.5808	-139.382	192.543	23.501	0.799776	17.2601	1	ns	Games-Howell
Baseline	BL6, 8Gy, 1d	BL6, 10Gy, 1d	12	12	58.7808	-37.4682	155.03	13.8873	2.99298	19.4382	0.741	ns	Games-Howell
Baseline	BL6, 8Gy, 1d	ApoE, 10Gy, 1d	12	12	23.1642	-129.366	175.694	21.8103	0.751001	18.3309	1	ns	Games-Howell
Baseline	BL6, 8Gy, 1d	BL6, 16Gy, 1d	12	12	25.5842	-67.5588	118.727	13.2278	1.36763	17.5672	1	ns	Games-Howell
Baseline	BL6, 8Gy, 1d	ApoE, 16Gy, 1d	12	12	26.5808	-99.2087	152.37	18.3526	1.02413	20.9883	1	ns	Games-Howell
Baseline	BL6, 8Gy, 1d	BL6, Control, 3m	12	116	-4.4652	-95.1889	86.2585	12.8386	0.245928	17.1937	1	ns	Games-Howell
Baseline	BL6, 8Gy, 1d	ApoE, Control, 3m	12	118	-83.377	-173.549	6.7951	12.605	4.67723	16.0089	0.092	ns	Games-Howell
Baseline	BL6, 8Gy, 1d	BL6, 2Gy, 3m	12	24	44.3421	-56.0353	144.719	15.0639	2.08143	26.1802	0.997	ns	Games-Howell
Baseline	BL6, 8Gy, 1d	ApoE, 2Gy, 3m	12	24	-88.115	-194.16	17.9297	16.1266	3.86359	29.5367	0.245	ns	Games-Howell
Baseline	BL6, 8Gy, 1d	BL6, 5Gy, 3m	12	23	17.2834	-98.4847	133.052	17.7467	0.688647	31.9846	1	ns	Games-Howell
Baseline	BL6, 8Gy, 1d	ApoE, 5Gy, 3m	12	24	-65.565	-164.604	33.4743	14.795	3.1336	25.1776	0.666	ns	Games-Howell
Baseline	BL6, 8Gy, 1d	BL6, 8Gy, 3m	12	22	35.7863	-85.5162	157.089	18.5852	1.36155	31.8094	1	ns	Games-Howell
Baseline	BL6, 8Gy, 1d	ApoE, 8Gy, 3m	12	24	-59.8338	-183.403	63.7357	19.0401	2.22209	33.765	0.993	ns	Games-Howell
Baseline	BL6, 8Gy, 1d	BL6, 10Gy, 3m	12	23	-22.3492	-123.533	78.8343	15.2	1.03969	26.4068	1	ns	Games-Howell
Baseline	BL6, 8Gy, 1d	ApoE, 10Gy, 3m	12	24	-93.2899	-188.602	2.02246	13.9846	4.71706	21.8641	0.061	ns	Games-Howell
Baseline	BL6, 8Gy, 1d	BL6, 16Gy, 3m	12	24	5.4275	-123.604	134.459	19.8937	0.192916	33.9886	1	ns	Games-Howell
Baseline	BL6, 8Gy, 1d	ApoE, 16Gy, 3m	12	22	-77.536	-176.886	21.8138	14.8176	3.70006	24.8455	0.334	ns	Games-Howell
Baseline	BL6, 8Gy, 1d	BL6, Control, 6m	12	117	-51.9775	-141.766	37.8108	12.4202	2.95918	15.1093	0.75	ns	Games-Howell
Baseline	BL6, 8Gy, 1d	ApoE, Control, 6m	12	117	-86.2296	-175.687	3.22784	12.2378	4.98239	14.2556	0.066	ns	Games-Howell
Baseline	BL6, 8Gy, 1d	BL6, 2Gy, 6m	12	23	-42.8201	-150.781	65.1405	16.4358	1.84223	29.8468	1	ns	Games-Howell
Baseline	BL6, 8Gy, 1d	ApoE, 2Gy, 6m	12	24	-81.2925	-177.762	15.1775	14.2484	4.03432	22.9837	0.202	ns	Games-Howell
Baseline	BL6, 8Gy, 1d	BL6, 5Gy, 6m	12	23	-61.6279	-173.367	50.1116	17.081	2.55123	31.0803	0.946	ns	Games-Howell
Baseline	BL6, 8Gy, 1d	ApoE, 5Gy, 6m	12	24	-91.2279	-187.099	4.6435	14.1136	4.57061	22.416	0.078	ns	Games-Howell
Baseline	BL6, 8Gy, 1d	BL6, 8Gy, 6m	12	22	-40.9151	-163.012	81.1814	18.7096	1.54633	31.8579	1	ns	Games-Howell
Baseline	BL6, 8Gy, 1d	ApoE, 8Gy, 6m	12	24	-52.8174	-153.892	48.2568	15.2007	2.45696	26.6678	0.961	ns	Games-Howell
Baseline	BL6, 8Gy, 1d	BL6, 10Gy, 6m	12	22	-39.5033	-139.411	60.4041	14.9284	1.87113	25.2304	1	ns	Games-Howell
Baseline	BL6, 8Gy, 1d	ApoE, 10Gy, 6m	12	23	-77.3453	-174.968	20.2771	14.482	3.7765	23.7879	0.301	ns	Games-Howell
Baseline	BL6, 8Gy, 1d	BL6, 16Gy, 6m	12	24	-44.245	-143.821	55.3311	14.904	2.09917	25.5906	0.996	ns	Games-Howell
Baseline	BL6, 8Gy, 1d	ApoE, 16Gy, 6m	12	21	-53.7935	-157.61	50.0235	15.639	2.43223	27.0607	0.966	ns	Games-Howell
Baseline	BL6, 8Gy, 1d	BL6, Control, 9m	12	112	-73.8278	-164.532	16.8768	12.8296	4.06904	17.1433	0.22	ns	Games-Howell
Baseline	BL6, 8Gy, 1d	ApoE, Control, 9m	12	107	-99.5203	-189.071	-9.96932	12.2903	5.72576	14.4951	0.021	*	Games-Howell
Baseline	BL6, 8Gy, 1d	BL6, 2Gy, 9m	12	21	-117.554	-216.504	-18.6047	14.7151	5.64887	24.2615	0.007	**	Games-Howell
Baseline	BL6, 8Gy, 1d	ApoE, 2Gy, 9m	12	22	-129.666	-225.736	-33.5961	14.1275	6.49003	22.2335	0.002	**	Games-Howell
Baseline	BL6, 8Gy, 1d	BL6, 5Gy, 9m	12	23	-68.9842	-185.316	47.3473	17.8384	2.73451	32.0826	0.887	ns	Games-Howell
Baseline	BL6, 8Gy, 1d	ApoE, 5Gy, 9m	12	22	-102.758	-197.907	-7.60923	13.9178	5.22073	21.3784	0.023	*	Games-Howell
Baseline	BL6, 8Gy, 1d	BL6, 8Gy, 9m	12	24	-77.5119	-178.223	23.1994	15.1297	3.62261	26.4168	0.37	ns	Games-Howell
Baseline	BL6, 8Gy, 1d	ApoE, 8Gy, 9m	12	21	-75.9017	-174.578	22.7747	14.66	3.66102	24.0702	0.356	ns	Games-Howell
Baseline	BL6, 8Gy, 1d	BL6, 10Gy, 9m	12	20	-79.2092	-185.948	27.5299	16.1205	3.47441	27.6926	0.452	ns	Games-Howell
Baseline	BL6, 8Gy, 1d	ApoE, 10Gy, 9m	12	24	-93.9592	-191.208	3.28953	14.419	4.60775	23.6887	0.069	ns	Games-Howell
Baseline	BL6, 8Gy, 1d	BL6, 16Gy, 9m	12	24	-53.1987	-179.678	73.2802	19.4968	1.9294	33.9233	1	ns	Games-Howell
Baseline	BL6, 8Gy, 1d	ApoE, 16Gy, 9m	12	16	-63.6748	-178.014	50.6642	17.1406	2.62679	25.9373	0.917	ns	Games-Howell
Baseline	BL6, 8Gy, 1d	BL6, Control, 12m	12	112	-90.1079	-179.587	-0.629391	12.2495	5.20153	14.3079	0.047	*	Games-Howell
Baseline	BL6, 8Gy, 1d	ApoE, Control, 12m	12	99	-100.448	-189.831	-11.066	12.1887	5.82733	14.0274	0.019	*	Games-Howell
Baseline	BL6, 8Gy, 1d	BL6, 2Gy, 12m	12	21	-40.1858	-145.387	65.0155	15.8871	1.7886	27.6729	1	ns	Games-Howell
Baseline	BL6, 8Gy, 1d	ApoE, 2Gy, 12m	12	18	-115.175	-217.453	-12.8978	15.2602	5.33685	24.9247	0.014	*	Games-Howell
Baseline	BL6, 8Gy, 1d	BL6, 5Gy, 12m	12	23	-43.997	-148.588	60.5937	15.8371	1.96441	28.359	0.999	ns	Games-Howell
Baseline	BL6, 8Gy, 1d	ApoE, 5Gy, 12m	12	22	-97.0505	-191.219	-2.88233	13.6834	5.01519	20.3972	0.038	*	Games-Howell
Baseline	BL6, 8Gy, 1d	BL6, 8Gy, 12m	12	24	-79.3775	-179.858	21.103	15.0843	3.72098	26.2538	0.32	ns	Games-Howell
Baseline	BL6, 8Gy, 1d	ApoE, 8Gy, 12m	12	22	-116.54	-211.461	-21.6187	13.8644	5.94372	21.157	0.006	**	Games-Howell
Baseline	BL6, 8Gy, 1d	BL6, 10Gy, 12m	12	23	-87.62	-186.467	11.2273	14.7368	4.20423	24.7631	0.144	ns	Games-Howell
Baseline	BL6, 8Gy, 1d	ApoE, 10Gy, 12m	12	20	-118.685	-212.978	-24.391	13.684	6.13289	20.2161	0.004	**	Games-Howell
Baseline	BL6, 8Gy, 1d	BL6, 16Gy, 12m	12	23	-100.832	-199.993	-1.67046	14.8006	4.81729	25	0.042	*	Games-Howell
Baseline	BL6, 8Gy, 1d	ApoE, 16Gy, 12m	12	19	-76.0381	-177.101	25.0246	15.0705	3.5677	24.8104	0.404	ns	Games-Howell
Baseline	BL6, 8Gy, 1d	BL6, Control, 18m	12	48	-71.0871	-165.577	23.4026	13.9455	3.60448	22.8522	0.389	ns	Games-Howell
Baseline	BL6, 8Gy, 1d	ApoE, Control, 18m	12	43	-101.421	-192.821	-10.0214	13.021	5.50772	17.9095	0.019	*	Games-Howell
Baseline	BL6, 8Gy, 1d	BL6, 2Gy, 18m	12	7	-43.1235	-232.396	146.149	23.7002	1.28661	9.73031	1	ns	Games-Howell
Baseline	BL6, 8Gy, 1d	ApoE, 2Gy, 18m	12	8	-103.203	-285.413	79.0068	23.6866	3.08088	11.2672	0.682	ns	Games-Howell
Baseline	BL6, 8Gy, 1d	BL6, 5Gy, 18m	12	11	-51.651	-203.187	99.8855	21.4299	1.70429	17.1241	1	ns	Games-Howell
Baseline	BL6, 8Gy, 1d	ApoE, 5Gy, 18m	12	9	-101.828	-230.812	27.1561	18.1727	3.96216	16.7499	0.258	ns	Games-Howell
Baseline	BL6, 8Gy, 1d	BL6, 8Gy, 18m	12	11	-98.0464	-217.491	21.3977	17.3537	3.99507	20.3764	0.227	ns	Games-Howell
Baseline	BL6, 8Gy, 1d	ApoE, 8Gy, 18m	12	9	-105.201	-229.177	18.7741	17.5678	4.23437	17.3337	0.171	ns	Games-Howell
Baseline	BL6, 8Gy, 1d	BL6, 10Gy, 18m	12	8	-71.2879	-266.289	123.713	25.0446	2.01274	10.7237	0.99	ns	Games-Howell
Baseline	BL6, 8Gy, 1d	ApoE, 10Gy, 18m	12	8	-56.6004	-189.943	76.7426	18.3951	2.17571	14.8925	0.984	ns	Games-Howell
Baseline	BL6, 8Gy, 1d	BL6, 16Gy, 18m	12	11	-107.558	-207.158	-7.95896	14.4406	5.26678	20.0869	0.024	*	Games-Howell
Baseline	BL6, 8Gy, 1d	ApoE, 16Gy, 18m	12	10	-82.7922	-206.643	41.0588	17.759	3.29652	18.6612	0.569	ns	Games-Howell
Baseline	ApoE, 8Gy, 1d	BL6, 10Gy, 1d	12	12	32.2	-128.581	192.981	21.9609	1.03679	14.1438	1	ns	Games-Howell
Baseline	ApoE, 8Gy, 1d	ApoE, 10Gy, 1d	12	12	-3.41667	-192.036	185.203	27.6607	0.0873423	21.7816	1	ns	Games-Howell
Baseline	ApoE, 8Gy, 1d	BL6, 16Gy, 1d	12	12	-0.996667	-160.865	158.871	21.5499	0.0327031	13.2519	1	ns	Games-Howell
Baseline	ApoE, 8Gy, 1d	ApoE, 16Gy, 1d	12	12	0	-173.133	173.133	25.0248	0	19.6711	1	ns	Games-Howell
Baseline	ApoE, 8Gy, 1d	BL6, Control, 3m	12	116	-31.046	-190.303	128.211	21.3133	1.03001	12.8072	1	ns	Games-Howell
Baseline	ApoE, 8Gy, 1d	ApoE, Control, 3m	12	118	-109.958	-269.07	49.154	21.1733	3.67216	12.4768	0.401	ns	Games-Howell
Baseline	ApoE, 8Gy, 1d	BL6, 2Gy, 3m	12	24	17.7613	-144.525	180.048	22.7233	0.552698	16.1599	1	ns	Games-Howell
Baseline	ApoE, 8Gy, 1d	ApoE, 2Gy, 3m	12	24	-114.696	-279.181	49.7896	23.4413	3.4598	17.9498	0.48	ns	Games-Howell
Baseline	ApoE, 8Gy, 1d	BL6, 5Gy, 3m	12	23	-9.29739	-178.109	159.514	24.584	0.26742	20.715	1	ns	Games-Howell
Baseline	ApoE, 8Gy, 1d	ApoE, 5Gy, 3m	12	24	-92.1458	-253.954	69.6618	22.5459	2.88997	15.722	0.785	ns	Games-Howell
Baseline	ApoE, 8Gy, 1d	BL6, 8Gy, 3m	12	22	9.20545	-162.329	180.74	25.1959	0.258345	22.044	1	ns	Games-Howell
Baseline	ApoE, 8Gy, 1d	ApoE, 8Gy, 3m	12	24	-86.4146	-259.207	86.3775	25.5333	2.39312	23.0699	0.968	ns	Games-Howell
Baseline	ApoE, 8Gy, 1d	BL6, 10Gy, 3m	12	23	-48.93	-211.504	113.644	22.8137	1.51658	16.3646	1	ns	Games-Howell
Baseline	ApoE, 8Gy, 1d	ApoE, 10Gy, 3m	12	24	-119.871	-280.436	40.6942	22.0225	3.84885	14.4475	0.316	ns	Games-Howell
Baseline	ApoE, 8Gy, 1d	BL6, 16Gy, 3m	12	24	-21.1533	-196.934	154.627	26.176	0.571426	24.5289	1	ns	Games-Howell
Baseline	ApoE, 8Gy, 1d	ApoE, 16Gy, 3m	12	22	-104.117	-266.02	57.7868	22.5608	3.26326	15.7279	0.59	ns	Games-Howell
Baseline	ApoE, 8Gy, 1d	BL6, Control, 6m	12	117	-78.5584	-237.572	80.4548	21.0639	2.63718	12.2222	0.876	ns	Games-Howell
Baseline	ApoE, 8Gy, 1d	ApoE, Control, 6m	12	117	-112.81	-271.74	46.1192	20.9568	3.80635	11.9768	0.351	ns	Games-Howell
Baseline	ApoE, 8Gy, 1d	BL6, 2Gy, 6m	12	23	-69.4009	-234.673	95.8712	23.655	2.07457	18.4435	0.994	ns	Games-Howell
Baseline	ApoE, 8Gy, 1d	ApoE, 2Gy, 6m	12	24	-107.873	-268.809	53.0628	22.191	3.43734	14.8545	0.5	ns	Games-Howell
Baseline	ApoE, 8Gy, 1d	BL6, 5Gy, 6m	12	23	-88.2087	-255.14	78.7224	24.1078	2.58726	19.558	0.917	ns	Games-Howell
Baseline	ApoE, 8Gy, 1d	ApoE, 5Gy, 6m	12	24	-117.809	-278.551	42.9337	22.1047	3.76858	14.6456	0.347	ns	Games-Howell
Baseline	ApoE, 8Gy, 1d	BL6, 8Gy, 6m	12	22	-67.4959	-239.441	104.449	25.2878	1.88734	22.251	0.999	ns	Games-Howell
Baseline	ApoE, 8Gy, 1d	ApoE, 8Gy, 6m	12	24	-79.3982	-241.94	83.1437	22.8141	2.46089	16.3851	0.943	ns	Games-Howell
Baseline	ApoE, 8Gy, 1d	BL6, 10Gy, 6m	12	22	-66.0841	-228.186	96.0175	22.6336	2.06456	15.9049	0.993	ns	Games-Howell
Baseline	ApoE, 8Gy, 1d	ApoE, 10Gy, 6m	12	23	-103.926	-265.24	57.3879	22.3418	3.28922	15.2102	0.576	ns	Games-Howell
Baseline	ApoE, 8Gy, 1d	BL6, 16Gy, 6m	12	24	-70.8258	-232.824	91.1719	22.6175	2.21427	15.8986	0.982	ns	Games-Howell
Baseline	ApoE, 8Gy, 1d	ApoE, 16Gy, 6m	12	21	-80.3743	-243.928	83.1791	23.1085	2.4594	17.0324	0.945	ns	Games-Howell
Baseline	ApoE, 8Gy, 1d	BL6, Control, 9m	12	112	-100.409	-259.661	58.8435	21.3078	3.33209	12.794	0.558	ns	Games-Howell
Baseline	ApoE, 8Gy, 1d	ApoE, Control, 9m	12	107	-126.101	-285.054	32.8519	20.9875	4.24857	12.0466	0.209	ns	Games-Howell
Baseline	ApoE, 8Gy, 1d	BL6, 2Gy, 9m	12	21	-144.135	-305.891	17.6208	22.4935	4.53104	15.5485	0.118	ns	Games-Howell
Baseline	ApoE, 8Gy, 1d	ApoE, 2Gy, 9m	12	22	-156.247	-317.045	4.55137	22.1136	4.99617	14.6497	0.062	ns	Games-Howell
Baseline	ApoE, 8Gy, 1d	BL6, 5Gy, 9m	12	23	-95.5651	-264.648	73.5182	24.6502	2.74134	20.8742	0.865	ns	Games-Howell
Baseline	ApoE, 8Gy, 1d	ApoE, 5Gy, 9m	12	22	-129.339	-289.846	31.1679	21.9802	4.16086	14.3316	0.212	ns	Games-Howell
Baseline	ApoE, 8Gy, 1d	BL6, 8Gy, 9m	12	24	-104.093	-266.501	58.3155	22.7669	3.23296	16.2681	0.606	ns	Games-Howell
Baseline	ApoE, 8Gy, 1d	ApoE, 8Gy, 9m	12	21	-102.482	-264.144	59.1788	22.4575	3.2268	15.4621	0.61	ns	Games-Howell
Baseline	ApoE, 8Gy, 1d	BL6, 10Gy, 9m	12	20	-105.79	-270.499	58.9187	23.4371	3.19173	17.7797	0.629	ns	Games-Howell
Baseline	ApoE, 8Gy, 1d	ApoE, 10Gy, 9m	12	24	-120.54	-281.733	40.6535	22.301	3.82202	15.1219	0.322	ns	Games-Howell
Baseline	ApoE, 8Gy, 1d	BL6, 16Gy, 9m	12	24	-79.7796	-254.142	94.583	25.8757	2.18014	23.8569	0.992	ns	Games-Howell
Baseline	ApoE, 8Gy, 1d	ApoE, 16Gy, 9m	12	16	-90.2556	-258.15	77.6388	24.1501	2.64266	19.0459	0.898	ns	Games-Howell
Baseline	ApoE, 8Gy, 1d	BL6, Control, 12m	12	112	-116.689	-275.624	42.2461	20.9636	3.93593	11.9922	0.303	ns	Games-Howell
Baseline	ApoE, 8Gy, 1d	ApoE, Control, 12m	12	99	-127.029	-285.94	31.8813	20.9282	4.29197	11.9115	0.2	ns	Games-Howell
Baseline	ApoE, 8Gy, 1d	BL6, 2Gy, 12m	12	21	-66.7667	-230.868	97.3342	23.2771	2.02822	17.4396	0.995	ns	Games-Howell
Baseline	ApoE, 8Gy, 1d	ApoE, 2Gy, 12m	12	18	-141.756	-304.68	21.1677	22.8538	4.38599	16.3278	0.141	ns	Games-Howell
Baseline	ApoE, 8Gy, 1d	BL6, 5Gy, 12m	12	23	-70.5778	-234.462	93.3062	23.243	2.14714	17.4245	0.989	ns	Games-Howell
Baseline	ApoE, 8Gy, 1d	ApoE, 5Gy, 12m	12	22	-123.631	-283.838	36.5754	21.8326	4.00413	13.9816	0.263	ns	Games-Howell
Baseline	ApoE, 8Gy, 1d	BL6, 8Gy, 12m	12	24	-105.958	-268.282	56.3655	22.7368	3.29527	16.1933	0.572	ns	Games-Howell
Baseline	ApoE, 8Gy, 1d	ApoE, 8Gy, 12m	12	22	-143.12	-303.557	17.3158	21.9464	4.61129	14.2513	0.114	ns	Games-Howell
Baseline	ApoE, 8Gy, 1d	BL6, 10Gy, 12m	12	23	-114.201	-275.935	47.5334	22.5077	3.58776	15.6143	0.422	ns	Games-Howell
Baseline	ApoE, 8Gy, 1d	ApoE, 10Gy, 12m	12	20	-145.266	-305.504	14.9727	21.833	4.70473	13.9691	0.102	ns	Games-Howell
Baseline	ApoE, 8Gy, 1d	BL6, 16Gy, 12m	12	23	-127.413	-289.257	34.4316	22.5496	3.99539	15.7166	0.253	ns	Games-Howell
Baseline	ApoE, 8Gy, 1d	ApoE, 16Gy, 12m	12	19	-102.619	-265.108	59.8705	22.7276	3.1927	16.0631	0.628	ns	Games-Howell
Baseline	ApoE, 8Gy, 1d	BL6, Control, 18m	12	48	-97.6679	-258.012	62.6759	21.9978	3.13949	14.4663	0.656	ns	Games-Howell
Baseline	ApoE, 8Gy, 1d	ApoE, Control, 18m	12	43	-128.002	-287.434	31.43	21.4236	4.22484	13.0543	0.206	ns	Games-Howell
Baseline	ApoE, 8Gy, 1d	BL6, 2Gy, 18m	12	7	-69.7043	-279.801	140.393	29.1741	1.68946	15.4272	1	ns	Games-Howell
Baseline	ApoE, 8Gy, 1d	ApoE, 2Gy, 18m	12	8	-129.784	-336.19	76.6229	29.163	3.14683	17.0314	0.654	ns	Games-Howell
Baseline	ApoE, 8Gy, 1d	BL6, 5Gy, 18m	12	11	-78.2318	-265.911	109.447	27.3617	2.02174	20.877	0.997	ns	Games-Howell
Baseline	ApoE, 8Gy, 1d	ApoE, 5Gy, 18m	12	9	-128.409	-302.624	45.8065	24.8932	3.64753	18.2482	0.383	ns	Games-Howell
Baseline	ApoE, 8Gy, 1d	BL6, 8Gy, 18m	12	11	-124.627	-294.519	45.2647	24.3018	3.62627	18.3738	0.393	ns	Games-Howell
Baseline	ApoE, 8Gy, 1d	ApoE, 8Gy, 18m	12	9	-131.782	-303.521	39.9567	24.4551	3.81041	17.8595	0.311	ns	Games-Howell
Baseline	ApoE, 8Gy, 1d	BL6, 10Gy, 18m	12	8	-97.8688	-313.529	117.792	30.2763	2.28574	16.4054	0.974	ns	Games-Howell
Baseline	ApoE, 8Gy, 1d	ApoE, 10Gy, 18m	12	8	-83.1813	-259.335	92.9721	25.0561	2.34746	17.7379	0.968	ns	Games-Howell
Baseline	ApoE, 8Gy, 1d	BL6, 16Gy, 18m	12	11	-134.139	-295.981	27.7027	22.3149	4.25056	14.851	0.184	ns	Games-Howell
Baseline	ApoE, 8Gy, 1d	ApoE, 16Gy, 18m	12	10	-109.373	-281.236	62.4903	24.5928	3.14476	18.4169	0.656	ns	Games-Howell
Baseline	BL6, 10Gy, 1d	ApoE, 10Gy, 1d	12	12	-35.6167	-181.782	110.549	20.1414	1.2504	14.8041	1	ns	Games-Howell
Baseline	BL6, 10Gy, 1d	BL6, 16Gy, 1d	12	12	-33.1967	-103.237	36.8434	10.2451	2.29121	21.3795	0.98	ns	Games-Howell
Baseline	BL6, 10Gy, 1d	ApoE, 16Gy, 1d	12	12	-32.2	-147.799	83.3992	16.3341	1.39394	17.0392	1	ns	Games-Howell
Baseline	BL6, 10Gy, 1d	BL6, Control, 3m	12	116	-63.246	-128.333	1.84086	9.73738	4.59278	25.4922	0.066	ns	Games-Howell
Baseline	BL6, 10Gy, 1d	ApoE, Control, 3m	12	118	-142.158	-206.124	-78.1912	9.42722	10.6628	22.6049	4.14e-07	****	Games-Howell
Baseline	BL6, 10Gy, 1d	BL6, 2Gy, 3m	12	24	-14.4388	-95.8396	66.9621	12.5263	0.815062	33.2981	1	ns	Games-Howell
Baseline	BL6, 10Gy, 1d	ApoE, 2Gy, 3m	12	24	-146.896	-236.31	-57.482	13.786	7.53451	34	1.72e-05	****	Games-Howell
Baseline	BL6, 10Gy, 1d	BL6, 5Gy, 3m	12	23	-41.4974	-143.58	60.585	15.6503	1.87492	32.0178	1	ns	Games-Howell
Baseline	BL6, 10Gy, 1d	ApoE, 5Gy, 3m	12	24	-124.346	-203.746	-44.9454	12.2016	7.20611	32.8115	5.12e-05	****	Games-Howell
Baseline	BL6, 10Gy, 1d	BL6, 8Gy, 3m	12	22	-22.9945	-131.923	85.9335	16.5951	0.979784	30.0582	1	ns	Games-Howell
Baseline	BL6, 10Gy, 1d	ApoE, 8Gy, 3m	12	24	-118.615	-230.141	-7.08776	17.103	4.90401	32.1084	0.025	*	Games-Howell
Baseline	BL6, 10Gy, 1d	BL6, 10Gy, 3m	12	23	-81.13	-163.743	1.48292	12.6896	4.52082	32.6599	0.061	ns	Games-Howell
Baseline	BL6, 10Gy, 1d	ApoE, 10Gy, 3m	12	24	-152.071	-225.582	-78.5599	11.2051	9.59653	30.2111	2.09e-07	****	Games-Howell
Baseline	BL6, 10Gy, 1d	BL6, 16Gy, 3m	12	24	-53.3533	-171.307	64.6002	18.0484	2.09029	31.3874	0.997	ns	Games-Howell
Baseline	BL6, 10Gy, 1d	ApoE, 16Gy, 3m	12	22	-136.317	-216.241	-56.3925	12.229	7.8821	31.3763	1.09e-05	****	Games-Howell
Baseline	BL6, 10Gy, 1d	BL6, Control, 6m	12	117	-110.758	-173.912	-47.605	9.17869	8.53259	20.4277	4.27e-05	****	Games-Howell
Baseline	BL6, 10Gy, 1d	ApoE, Control, 6m	12	117	-145.01	-207.433	-82.5874	8.93033	11.482	18.3893	9.58e-07	****	Games-Howell
Baseline	BL6, 10Gy, 1d	BL6, 2Gy, 6m	12	23	-101.601	-193.635	-9.56723	14.1464	5.07851	32.8967	0.016	*	Games-Howell
Baseline	BL6, 10Gy, 1d	ApoE, 2Gy, 6m	12	24	-140.073	-215.472	-64.6745	11.5327	8.58836	31.2682	1.83e-06	****	Games-Howell
Baseline	BL6, 10Gy, 1d	BL6, 5Gy, 6m	12	23	-120.409	-217.389	-23.428	14.8912	5.71761	32.5352	0.003	**	Games-Howell
Baseline	BL6, 10Gy, 1d	ApoE, 5Gy, 6m	12	24	-150.009	-224.439	-75.5785	11.3658	9.33259	30.7557	3.33e-07	****	Games-Howell
Baseline	BL6, 10Gy, 1d	BL6, 8Gy, 6m	12	22	-99.6959	-209.58	10.1884	16.7343	4.21265	29.9452	0.126	ns	Games-Howell
Baseline	BL6, 10Gy, 1d	ApoE, 8Gy, 6m	12	24	-111.598	-194.022	-29.1746	12.6904	6.21821	33.4877	0.000711	***	Games-Howell
Baseline	BL6, 10Gy, 1d	BL6, 10Gy, 6m	12	22	-98.2841	-179.046	-17.5227	12.363	5.6214	31.5281	0.004	**	Games-Howell
Baseline	BL6, 10Gy, 1d	ApoE, 10Gy, 6m	12	23	-136.126	-213.371	-58.8808	11.8201	8.14336	31.4036	5.52e-06	****	Games-Howell
Baseline	BL6, 10Gy, 1d	BL6, 16Gy, 6m	12	24	-103.026	-183.235	-22.8168	12.3335	5.9067	33.028	0.002	**	Games-Howell
Baseline	BL6, 10Gy, 1d	ApoE, 16Gy, 6m	12	21	-112.574	-199.029	-26.1199	13.2123	6.02483	30.9988	0.002	**	Games-Howell
Baseline	BL6, 10Gy, 1d	BL6, Control, 9m	12	112	-132.609	-197.658	-67.5588	9.72552	9.64148	25.353	9.5e-07	****	Games-Howell
Baseline	BL6, 10Gy, 1d	ApoE, Control, 9m	12	107	-158.301	-220.935	-95.6676	9.00216	12.4343	18.9479	1.87e-07	****	Games-Howell
Baseline	BL6, 10Gy, 1d	BL6, 2Gy, 9m	12	21	-176.335	-255.683	-96.987	12.1045	10.3009	30.449	3.78e-08	****	Games-Howell
Baseline	BL6, 10Gy, 1d	ApoE, 2Gy, 9m	12	22	-188.447	-263.24	-113.654	11.383	11.7062	29.7607	2.31e-09	****	Games-Howell
Baseline	BL6, 10Gy, 1d	BL6, 5Gy, 9m	12	23	-127.765	-230.549	-24.9811	15.7542	5.73457	31.9404	0.003	**	Games-Howell
Baseline	BL6, 10Gy, 1d	ApoE, 5Gy, 9m	12	22	-161.539	-234.814	-88.2643	11.1217	10.2705	28.9979	6.8e-08	****	Games-Howell
Baseline	BL6, 10Gy, 1d	BL6, 8Gy, 9m	12	24	-136.293	-218.185	-54.4002	12.6054	7.64542	33.3939	1.4e-05	****	Games-Howell
Baseline	BL6, 10Gy, 1d	ApoE, 8Gy, 9m	12	21	-134.682	-213.613	-55.752	12.0376	7.91148	30.3676	1.24e-05	****	Games-Howell
Baseline	BL6, 10Gy, 1d	BL6, 10Gy, 9m	12	20	-137.99	-228.526	-47.4543	13.7789	7.08137	29.7613	0.000115	***	Games-Howell
Baseline	BL6, 10Gy, 1d	ApoE, 10Gy, 9m	12	24	-152.74	-229.377	-76.1032	11.7428	9.19739	31.8384	3.42e-07	****	Games-Howell
Baseline	BL6, 10Gy, 1d	BL6, 16Gy, 9m	12	24	-111.98	-226.949	2.98993	17.61	4.4964	31.7186	0.066	ns	Games-Howell
Baseline	BL6, 10Gy, 1d	ApoE, 16Gy, 9m	12	16	-122.456	-223.268	-21.6434	14.9596	5.78822	23.8426	0.006	**	Games-Howell
Baseline	BL6, 10Gy, 1d	BL6, Control, 12m	12	112	-148.889	-211.36	-86.4178	8.9463	11.768	18.5091	6.03e-07	****	Games-Howell
Baseline	BL6, 10Gy, 1d	ApoE, Control, 12m	12	99	-159.229	-221.484	-96.9747	8.86296	12.7037	17.8356	2.61e-07	****	Games-Howell
Baseline	BL6, 10Gy, 1d	BL6, 2Gy, 12m	12	21	-98.9667	-187.349	-10.5848	13.505	5.18177	30.9558	0.013	*	Games-Howell
Baseline	BL6, 10Gy, 1d	ApoE, 2Gy, 12m	12	18	-173.956	-258.362	-89.55	12.7617	9.63868	27.9711	3.9e-07	****	Games-Howell
Baseline	BL6, 10Gy, 1d	BL6, 5Gy, 12m	12	23	-102.778	-190.232	-15.3239	13.4462	5.40487	32.9939	0.007	**	Games-Howell
Baseline	BL6, 10Gy, 1d	ApoE, 5Gy, 12m	12	22	-155.831	-227.441	-84.2217	10.827	10.1773	27.9725	1.21e-07	****	Games-Howell
Baseline	BL6, 10Gy, 1d	BL6, 8Gy, 12m	12	24	-138.158	-219.711	-56.6053	12.5508	7.78376	33.3287	9.74e-06	****	Games-Howell
Baseline	BL6, 10Gy, 1d	ApoE, 8Gy, 12m	12	22	-175.32	-248.213	-102.428	11.0548	11.2142	28.7807	9.81e-09	****	Games-Howell
Baseline	BL6, 10Gy, 1d	BL6, 10Gy, 12m	12	23	-146.401	-225.535	-67.2664	12.1309	8.53366	31.9832	1.77e-06	****	Games-Howell
Baseline	BL6, 10Gy, 1d	ApoE, 10Gy, 12m	12	20	-177.465	-249.328	-105.603	10.8277	11.5894	27.1136	9.64e-09	****	Games-Howell
Baseline	BL6, 10Gy, 1d	BL6, 16Gy, 12m	12	23	-159.613	-239.224	-80.0016	12.2084	9.24472	32.1036	2.82e-07	****	Games-Howell
Baseline	BL6, 10Gy, 1d	ApoE, 16Gy, 12m	12	19	-134.819	-217.405	-52.233	12.5343	7.60566	28.9833	3.53e-05	****	Games-Howell
Baseline	BL6, 10Gy, 1d	BL6, Control, 18m	12	48	-129.868	-201.816	-57.9203	11.1563	8.23127	36.2343	1.62e-06	****	Games-Howell
Baseline	BL6, 10Gy, 1d	ApoE, Control, 18m	12	43	-160.202	-226.663	-93.7414	9.97657	11.3546	26.2394	2.26e-08	****	Games-Howell
Baseline	BL6, 10Gy, 1d	BL6, 2Gy, 18m	12	7	-101.904	-291.538	87.7298	22.174	3.24962	7.74917	0.607	ns	Games-Howell
Baseline	BL6, 10Gy, 1d	ApoE, 2Gy, 18m	12	8	-161.984	-342.72	18.7523	22.1594	5.1689	9.02722	0.094	ns	Games-Howell
Baseline	BL6, 10Gy, 1d	BL6, 5Gy, 18m	12	11	-110.432	-255.875	35.0111	19.7288	3.95802	13.6625	0.282	ns	Games-Howell
Baseline	BL6, 10Gy, 1d	ApoE, 5Gy, 18m	12	9	-160.609	-281.13	-40.0881	16.1318	7.03999	12.817	0.004	**	Games-Howell
Baseline	BL6, 10Gy, 1d	BL6, 8Gy, 18m	12	11	-156.827	-264.93	-48.7249	15.2032	7.29408	16.5744	0.001	***	Games-Howell
Baseline	BL6, 10Gy, 1d	ApoE, 8Gy, 18m	12	9	-163.982	-278.417	-49.5479	15.4472	7.50642	13.3416	0.002	**	Games-Howell
Baseline	BL6, 10Gy, 1d	BL6, 10Gy, 18m	12	8	-130.069	-324.332	64.1944	23.6054	3.89624	8.75631	0.352	ns	Games-Howell
Baseline	BL6, 10Gy, 1d	ApoE, 10Gy, 18m	12	8	-115.381	-241.726	10.9631	16.3819	4.98029	11.147	0.09	ns	Games-Howell
Baseline	BL6, 10Gy, 1d	BL6, 16Gy, 18m	12	11	-166.339	-247.293	-85.385	11.7693	9.99374	20.4697	3.3e-06	****	Games-Howell
Baseline	BL6, 10Gy, 1d	ApoE, 16Gy, 18m	12	10	-141.573	-255.437	-27.7087	15.6642	6.39082	14.6751	0.007	**	Games-Howell
Baseline	ApoE, 10Gy, 1d	BL6, 16Gy, 1d	12	12	2.42	-142.591	147.431	19.6925	0.0868961	13.7387	1	ns	Games-Howell
Baseline	ApoE, 10Gy, 1d	ApoE, 16Gy, 1d	12	12	3.41667	-157.608	164.441	23.4443	0.10305	20.6799	1	ns	Games-Howell
Baseline	ApoE, 10Gy, 1d	BL6, Control, 3m	12	116	-27.6294	-171.854	116.595	19.4332	1.00534	13.2257	1	ns	Games-Howell
Baseline	ApoE, 10Gy, 1d	ApoE, Control, 3m	12	118	-106.541	-250.58	37.498	19.2796	3.90754	12.8166	0.306	ns	Games-Howell
Baseline	ApoE, 10Gy, 1d	BL6, 2Gy, 3m	12	24	21.1779	-126.838	169.194	20.97	0.714118	17.3115	1	ns	Games-Howell
Baseline	ApoE, 10Gy, 1d	ApoE, 2Gy, 3m	12	24	-111.279	-261.973	39.4143	21.746	3.61843	19.4571	0.392	ns	Games-Howell
Baseline	ApoE, 10Gy, 1d	BL6, 5Gy, 3m	12	23	-5.88072	-161.731	149.97	22.9731	0.181007	22.6371	1	ns	Games-Howell
Baseline	ApoE, 10Gy, 1d	ApoE, 5Gy, 3m	12	24	-88.7292	-236.156	58.6972	20.7776	3.01964	16.781	0.722	ns	Games-Howell
Baseline	ApoE, 10Gy, 1d	BL6, 8Gy, 3m	12	22	12.6221	-146.422	171.666	23.6269	0.377756	24.0559	1	ns	Games-Howell
Baseline	ApoE, 10Gy, 1d	ApoE, 8Gy, 3m	12	24	-82.9979	-243.489	77.4934	23.9863	2.44675	25.2773	0.962	ns	Games-Howell
Baseline	ApoE, 10Gy, 1d	BL6, 10Gy, 3m	12	23	-45.5133	-193.884	102.857	21.068	1.52757	17.5516	1	ns	Games-Howell
Baseline	ApoE, 10Gy, 1d	ApoE, 10Gy, 3m	12	24	-116.454	-262.335	29.4271	20.2086	4.07478	15.2275	0.231	ns	Games-Howell
Baseline	ApoE, 10Gy, 1d	BL6, 16Gy, 3m	12	24	-17.7367	-181.668	146.195	24.6694	0.508392	26.8161	1	ns	Games-Howell
Baseline	ApoE, 10Gy, 1d	ApoE, 16Gy, 3m	12	22	-100.7	-248.247	46.8469	20.7938	3.42438	16.7769	0.501	ns	Games-Howell
Baseline	ApoE, 10Gy, 1d	BL6, Control, 6m	12	117	-75.1417	-219.055	68.7719	19.1593	2.77323	12.5019	0.826	ns	Games-Howell
Baseline	ApoE, 10Gy, 1d	ApoE, Control, 6m	12	117	-109.394	-253.201	34.4135	19.0416	4.06232	12.1992	0.26	ns	Games-Howell
Baseline	ApoE, 10Gy, 1d	BL6, 2Gy, 6m	12	23	-65.9843	-217.627	85.6589	21.9762	2.12311	20.0241	0.993	ns	Games-Howell
Baseline	ApoE, 10Gy, 1d	ApoE, 2Gy, 6m	12	24	-104.457	-250.802	41.8883	20.392	3.6221	15.7249	0.406	ns	Games-Howell
Baseline	ApoE, 10Gy, 1d	BL6, 5Gy, 6m	12	23	-84.792	-238.418	68.8337	22.4628	2.66917	21.3196	0.894	ns	Games-Howell
Baseline	ApoE, 10Gy, 1d	ApoE, 5Gy, 6m	12	24	-114.392	-260.495	31.7112	20.2981	3.98498	15.4698	0.259	ns	Games-Howell
Baseline	ApoE, 10Gy, 1d	BL6, 8Gy, 6m	12	22	-64.0792	-223.6	95.4419	23.7248	1.90985	24.2784	0.999	ns	Games-Howell
Baseline	ApoE, 10Gy, 1d	ApoE, 8Gy, 6m	12	24	-75.9815	-224.311	72.3482	21.0684	2.55012	17.5836	0.923	ns	Games-Howell
Baseline	ApoE, 10Gy, 1d	BL6, 10Gy, 6m	12	22	-62.6674	-210.459	85.1238	20.8728	2.12298	16.9906	0.991	ns	Games-Howell
Baseline	ApoE, 10Gy, 1d	ApoE, 10Gy, 6m	12	23	-100.509	-247.325	46.3066	20.556	3.45743	16.1547	0.486	ns	Games-Howell
Baseline	ApoE, 10Gy, 1d	BL6, 16Gy, 6m	12	24	-67.4092	-215.07	80.2516	20.8554	2.28553	16.9952	0.975	ns	Games-Howell
Baseline	ApoE, 10Gy, 1d	ApoE, 16Gy, 6m	12	21	-76.9576	-226.528	72.6128	21.3868	2.54443	18.3298	0.927	ns	Games-Howell
Baseline	ApoE, 10Gy, 1d	BL6, Control, 9m	12	112	-96.992	-241.21	47.2257	19.4272	3.53029	13.2093	0.46	ns	Games-Howell
Baseline	ApoE, 10Gy, 1d	ApoE, Control, 9m	12	107	-122.684	-266.521	21.1525	19.0754	4.5478	12.2852	0.142	ns	Games-Howell
Baseline	ApoE, 10Gy, 1d	BL6, 2Gy, 9m	12	21	-140.719	-288.085	6.64737	20.7208	4.80209	16.5541	0.073	ns	Games-Howell
Baseline	ApoE, 10Gy, 1d	ApoE, 2Gy, 9m	12	22	-152.83	-299.004	-6.65586	20.3077	5.32148	15.4688	0.035	*	Games-Howell
Baseline	ApoE, 10Gy, 1d	BL6, 5Gy, 9m	12	23	-92.1484	-248.319	64.0222	23.044	2.82758	22.8159	0.831	ns	Games-Howell
Baseline	ApoE, 10Gy, 1d	ApoE, 5Gy, 9m	12	22	-125.922	-271.732	19.8873	20.1624	4.41617	15.0809	0.144	ns	Games-Howell
Baseline	ApoE, 10Gy, 1d	BL6, 8Gy, 9m	12	24	-100.676	-248.842	47.4897	21.0173	3.38715	17.4423	0.52	ns	Games-Howell
Baseline	ApoE, 10Gy, 1d	ApoE, 8Gy, 9m	12	21	-99.0658	-246.315	48.1829	20.6817	3.38705	16.4498	0.522	ns	Games-Howell
Baseline	ApoE, 10Gy, 1d	BL6, 10Gy, 9m	12	20	-102.373	-253.347	48.6	21.7414	3.32953	19.1924	0.55	ns	Games-Howell
Baseline	ApoE, 10Gy, 1d	ApoE, 10Gy, 9m	12	24	-117.123	-263.789	29.5421	20.5116	4.03765	16.0511	0.237	ns	Games-Howell
Baseline	ApoE, 10Gy, 1d	BL6, 16Gy, 9m	12	24	-76.3629	-238.667	85.9409	24.3504	2.21749	26.1153	0.99	ns	Games-Howell
Baseline	ApoE, 10Gy, 1d	ApoE, 16Gy, 9m	12	16	-86.839	-241.646	67.9684	22.5082	2.72809	20.482	0.87	ns	Games-Howell
Baseline	ApoE, 10Gy, 1d	BL6, Control, 12m	12	112	-113.272	-257.086	30.5418	19.0491	4.20469	12.2182	0.219	ns	Games-Howell
Baseline	ApoE, 10Gy, 1d	ApoE, Control, 12m	12	99	-123.613	-267.396	20.1705	19.0101	4.59794	12.1186	0.134	ns	Games-Howell
Baseline	ApoE, 10Gy, 1d	BL6, 2Gy, 12m	12	21	-63.35	-213.585	86.8853	21.5689	2.07684	18.8111	0.994	ns	Games-Howell
Baseline	ApoE, 10Gy, 1d	ApoE, 2Gy, 12m	12	18	-138.339	-287.148	10.4692	21.1114	4.63355	17.4569	0.09	ns	Games-Howell
Baseline	ApoE, 10Gy, 1d	BL6, 5Gy, 12m	12	23	-67.1612	-217.129	82.8067	21.5321	2.20555	18.8202	0.986	ns	Games-Howell
Baseline	ApoE, 10Gy, 1d	ApoE, 5Gy, 12m	12	22	-120.215	-265.647	25.2176	20.0014	4.24994	14.6534	0.186	ns	Games-Howell
Baseline	ApoE, 10Gy, 1d	BL6, 8Gy, 12m	12	24	-102.542	-250.604	45.5204	20.9846	3.45528	17.352	0.484	ns	Games-Howell
Baseline	ApoE, 10Gy, 1d	ApoE, 8Gy, 12m	12	22	-139.704	-285.425	6.01714	20.1256	4.90845	14.9829	0.069	ns	Games-Howell
Baseline	ApoE, 10Gy, 1d	BL6, 10Gy, 12m	12	23	-110.784	-258.121	36.5525	20.7362	3.77775	16.6452	0.331	ns	Games-Howell
Baseline	ApoE, 10Gy, 1d	ApoE, 10Gy, 12m	12	20	-141.849	-287.322	3.62419	20.0018	5.01466	14.6336	0.061	ns	Games-Howell
Baseline	ApoE, 10Gy, 1d	BL6, 16Gy, 12m	12	23	-123.996	-271.469	23.4766	20.7816	4.21903	16.7691	0.179	ns	Games-Howell
Baseline	ApoE, 10Gy, 1d	ApoE, 16Gy, 12m	12	19	-99.2023	-247.476	49.0711	20.9747	3.34434	17.1548	0.544	ns	Games-Howell
Baseline	ApoE, 10Gy, 1d	BL6, Control, 18m	12	48	-94.2513	-239.849	51.3463	20.1815	3.30231	15.2777	0.569	ns	Games-Howell
Baseline	ApoE, 10Gy, 1d	ApoE, Control, 18m	12	43	-124.586	-269.034	19.8627	19.5541	4.5052	13.5269	0.138	ns	Games-Howell
Baseline	ApoE, 10Gy, 1d	BL6, 2Gy, 18m	12	7	-66.2876	-269.297	136.722	27.8302	1.68423	14.4103	1	ns	Games-Howell
Baseline	ApoE, 10Gy, 1d	ApoE, 2Gy, 18m	12	8	-126.367	-325.12	72.3858	27.8186	3.21207	16.1244	0.618	ns	Games-Howell
Baseline	ApoE, 10Gy, 1d	BL6, 5Gy, 18m	12	11	-74.8152	-252.5	102.869	25.9241	2.04066	20.9887	0.996	ns	Games-Howell
Baseline	ApoE, 10Gy, 1d	ApoE, 5Gy, 18m	12	9	-124.992	-287.37	37.3854	23.3038	3.79264	18.7675	0.314	ns	Games-Howell
Baseline	ApoE, 10Gy, 1d	BL6, 8Gy, 18m	12	11	-121.211	-278.448	36.0263	22.6709	3.78057	19.347	0.317	ns	Games-Howell
Baseline	ApoE, 10Gy, 1d	ApoE, 8Gy, 18m	12	9	-128.366	-287.835	31.1037	22.8352	3.97492	18.4991	0.244	ns	Games-Howell
Baseline	ApoE, 10Gy, 1d	BL6, 10Gy, 18m	12	8	-94.4521	-303.3	114.396	28.9836	2.30433	15.3778	0.97	ns	Games-Howell
Baseline	ApoE, 10Gy, 1d	ApoE, 10Gy, 18m	12	8	-79.7646	-244.452	84.9223	23.4776	2.40237	17.9863	0.959	ns	Games-Howell
Baseline	ApoE, 10Gy, 1d	BL6, 16Gy, 18m	12	11	-130.723	-278.218	16.7727	20.5268	4.50313	15.617	0.123	ns	Games-Howell
Baseline	ApoE, 10Gy, 1d	ApoE, 16Gy, 18m	12	10	-105.956	-265.543	53.6298	22.9826	3.25996	19.197	0.59	ns	Games-Howell
Baseline	BL6, 16Gy, 1d	ApoE, 16Gy, 1d	12	12	0.996667	-112.575	114.568	15.7773	0.0446687	15.4633	1	ns	Games-Howell
Baseline	BL6, 16Gy, 1d	BL6, Control, 3m	12	116	-30.0494	-87.1766	27.0779	8.77124	2.42247	32.5153	0.973	ns	Games-Howell
Baseline	BL6, 16Gy, 1d	ApoE, Control, 3m	12	118	-108.961	-164.641	-53.2811	8.42559	9.14443	28.1893	1.1e-06	****	Games-Howell
Baseline	BL6, 16Gy, 1d	BL6, 2Gy, 3m	12	24	18.7579	-57.7197	95.2355	11.791	1.12492	33.9834	1	ns	Games-Howell
Baseline	BL6, 16Gy, 1d	ApoE, 2Gy, 3m	12	24	-113.699	-198.981	-28.4174	13.1215	6.12717	33.242	0.000935	***	Games-Howell
Baseline	BL6, 16Gy, 1d	BL6, 5Gy, 3m	12	23	-8.30072	-107.136	90.5344	15.0682	0.389528	30.2699	1	ns	Games-Howell
Baseline	BL6, 16Gy, 1d	ApoE, 5Gy, 3m	12	24	-91.1492	-165.384	-16.9142	11.4454	5.6313	33.9878	0.003	**	Games-Howell
Baseline	BL6, 16Gy, 1d	BL6, 8Gy, 3m	12	22	10.2021	-95.8461	116.25	16.0473	0.449546	28.1876	1	ns	Games-Howell
Baseline	BL6, 16Gy, 1d	ApoE, 8Gy, 3m	12	24	-85.4179	-194.128	23.2917	16.5719	3.64469	30.2389	0.35	ns	Games-Howell
Baseline	BL6, 16Gy, 1d	BL6, 10Gy, 3m	12	23	-47.9333	-125.776	29.9092	11.9643	2.83292	32.8741	0.844	ns	Games-Howell
Baseline	BL6, 16Gy, 1d	ApoE, 10Gy, 3m	12	24	-118.874	-186.359	-51.3891	10.3765	8.10064	33.0141	4.4e-06	****	Games-Howell
Baseline	BL6, 16Gy, 1d	BL6, 16Gy, 3m	12	24	-20.1567	-135.54	95.2262	17.5461	0.812314	29.5261	1	ns	Games-Howell
Baseline	BL6, 16Gy, 1d	ApoE, 16Gy, 3m	12	22	-103.12	-177.975	-28.265	11.4747	6.35461	31.9758	0.000575	***	Games-Howell
Baseline	BL6, 16Gy, 1d	BL6, Control, 6m	12	117	-77.5617	-132.166	-22.957	8.14656	6.73222	24.9081	0.000588	***	Games-Howell
Baseline	BL6, 16Gy, 1d	ApoE, Control, 6m	12	117	-111.814	-165.429	-58.1981	7.86567	10.0518	21.8436	1.68e-06	****	Games-Howell
Baseline	BL6, 16Gy, 1d	BL6, 2Gy, 6m	12	23	-68.4043	-156.536	19.7275	13.4996	3.58301	31.7272	0.381	ns	Games-Howell
Baseline	BL6, 16Gy, 1d	ApoE, 2Gy, 6m	12	24	-106.877	-176.553	-37.2001	10.7294	7.04354	33.5418	7.18e-05	****	Games-Howell
Baseline	BL6, 16Gy, 1d	BL6, 5Gy, 6m	12	23	-87.212	-180.64	6.21616	14.2781	4.31907	30.9993	0.099	ns	Games-Howell
Baseline	BL6, 16Gy, 1d	ApoE, 5Gy, 6m	12	24	-116.812	-185.368	-48.2562	10.5498	7.82937	33.3032	8.65e-06	****	Games-Howell
Baseline	BL6, 16Gy, 1d	BL6, 8Gy, 6m	12	22	-66.4992	-173.546	40.5479	16.1912	2.90418	28.072	0.802	ns	Games-Howell
Baseline	BL6, 16Gy, 1d	ApoE, 8Gy, 6m	12	24	-78.4015	-156.018	-0.785295	11.9652	4.6333	33.9416	0.045	*	Games-Howell
Baseline	BL6, 16Gy, 1d	BL6, 10Gy, 6m	12	22	-65.0874	-140.882	10.7074	11.6173	3.96165	31.9367	0.199	ns	Games-Howell
Baseline	BL6, 16Gy, 1d	ApoE, 10Gy, 6m	12	23	-102.929	-174.736	-31.1231	11.0378	6.59387	32.9144	0.000269	***	Games-Howell
Baseline	BL6, 16Gy, 1d	BL6, 16Gy, 6m	12	24	-69.8292	-144.973	5.31492	11.5859	4.26179	33.9999	0.105	ns	Games-Howell
Baseline	BL6, 16Gy, 1d	ApoE, 16Gy, 6m	12	21	-79.3776	-161.495	2.74005	12.5173	4.48406	30.2183	0.071	ns	Games-Howell
Baseline	BL6, 16Gy, 1d	BL6, Control, 9m	12	112	-99.412	-156.493	-42.3312	8.75807	8.0263	32.283	6.23e-06	****	Games-Howell
Baseline	BL6, 16Gy, 1d	ApoE, Control, 9m	12	107	-125.104	-179.009	-71.2003	7.94714	11.1313	22.6677	1.8e-07	****	Games-Howell
Baseline	BL6, 16Gy, 1d	BL6, 2Gy, 9m	12	21	-143.139	-217.362	-68.9151	11.3419	8.92395	30.9638	8.53e-07	****	Games-Howell
Baseline	BL6, 16Gy, 1d	ApoE, 2Gy, 9m	12	22	-155.25	-224.251	-86.2493	10.5684	10.3875	31.7016	2e-08	****	Games-Howell
Baseline	BL6, 16Gy, 1d	BL6, 5Gy, 9m	12	23	-94.5684	-194.143	5.00653	15.1761	4.40628	30.1733	0.084	ns	Games-Howell
Baseline	BL6, 16Gy, 1d	ApoE, 5Gy, 9m	12	22	-128.342	-195.573	-61.1116	10.2864	8.82252	31.362	9.9e-07	****	Games-Howell
Baseline	BL6, 16Gy, 1d	BL6, 8Gy, 9m	12	24	-103.096	-180.122	-26.0704	11.8749	6.13898	33.9662	0.000844	***	Games-Howell
Baseline	BL6, 16Gy, 1d	ApoE, 8Gy, 9m	12	21	-101.486	-175.237	-27.7343	11.2703	6.36727	30.9803	0.000623	***	Games-Howell
Baseline	BL6, 16Gy, 1d	BL6, 10Gy, 9m	12	20	-104.793	-191.379	-18.2075	13.114	5.65046	28.4234	0.005	**	Games-Howell
Baseline	BL6, 16Gy, 1d	ApoE, 10Gy, 9m	12	24	-119.543	-190.642	-48.445	10.955	7.71609	33.7622	1.08e-05	****	Games-Howell
Baseline	BL6, 16Gy, 1d	BL6, 16Gy, 9m	12	24	-78.7829	-191.072	33.5067	17.0947	3.25878	29.8457	0.587	ns	Games-Howell
Baseline	BL6, 16Gy, 1d	ApoE, 16Gy, 9m	12	16	-89.259	-186.995	8.47695	14.3494	4.39847	21.9691	0.11	ns	Games-Howell
Baseline	BL6, 16Gy, 1d	BL6, Control, 12m	12	112	-115.692	-169.374	-62.0103	7.8838	10.3766	22.0173	8.83e-07	****	Games-Howell
Baseline	BL6, 16Gy, 1d	ApoE, Control, 12m	12	99	-126.033	-179.418	-72.6476	7.78911	11.4414	20.9936	2.51e-07	****	Games-Howell
Baseline	BL6, 16Gy, 1d	BL6, 2Gy, 12m	12	21	-65.77	-149.993	18.4526	12.8259	3.62597	29.9369	0.361	ns	Games-Howell
Baseline	BL6, 16Gy, 1d	ApoE, 2Gy, 12m	12	18	-140.759	-220.7	-60.8191	12.0407	8.26631	27.0296	1.13e-05	****	Games-Howell
Baseline	BL6, 16Gy, 1d	BL6, 5Gy, 12m	12	23	-69.5812	-152.75	13.5878	12.7639	3.85471	32.364	0.242	ns	Games-Howell
Baseline	BL6, 16Gy, 1d	ApoE, 5Gy, 12m	12	22	-122.635	-187.9	-57.3698	9.96702	8.70028	30.7806	1.56e-06	****	Games-Howell
Baseline	BL6, 16Gy, 1d	BL6, 8Gy, 12m	12	24	-104.962	-181.609	-28.3143	11.817	6.28071	33.9786	0.000569	***	Games-Howell
Baseline	BL6, 16Gy, 1d	ApoE, 8Gy, 12m	12	22	-142.124	-208.905	-75.3423	10.214	9.8391	31.2497	8.5e-08	****	Games-Howell
Baseline	BL6, 16Gy, 1d	BL6, 10Gy, 12m	12	23	-113.204	-187.154	-39.2547	11.37	7.04023	32.9982	7.84e-05	****	Games-Howell
Baseline	BL6, 16Gy, 1d	ApoE, 10Gy, 12m	12	20	-144.269	-209.858	-78.68	9.96785	10.2342	29.353	6.48e-08	****	Games-Howell
Baseline	BL6, 16Gy, 1d	BL6, 16Gy, 12m	12	23	-126.416	-200.903	-51.9293	11.4526	7.80515	32.9997	9.77e-06	****	Games-Howell
Baseline	BL6, 16Gy, 1d	ApoE, 16Gy, 12m	12	19	-101.622	-179.516	-23.7281	11.7994	6.08995	28.464	0.002	**	Games-Howell
Baseline	BL6, 16Gy, 1d	BL6, Control, 18m	12	48	-96.6713	-162.205	-31.1379	10.3238	6.62128	44.2185	7.65e-05	****	Games-Howell
Baseline	BL6, 16Gy, 1d	ApoE, Control, 18m	12	43	-127.006	-185.909	-68.1019	9.03604	9.93869	32.2191	4.92e-08	****	Games-Howell
Baseline	BL6, 16Gy, 1d	BL6, 2Gy, 18m	12	7	-68.7076	-259.282	121.867	21.7671	2.23198	7.23534	0.952	ns	Games-Howell
Baseline	BL6, 16Gy, 1d	ApoE, 2Gy, 18m	12	8	-128.787	-309.834	52.2598	21.7522	4.18653	8.4356	0.272	ns	Games-Howell
Baseline	BL6, 16Gy, 1d	BL6, 5Gy, 18m	12	11	-77.2352	-221.66	67.19	19.2703	2.83407	12.6303	0.801	ns	Games-Howell
Baseline	BL6, 16Gy, 1d	ApoE, 5Gy, 18m	12	9	-127.412	-246.619	-8.20565	15.5677	5.78725	11.487	0.031	*	Games-Howell
Baseline	BL6, 16Gy, 1d	BL6, 8Gy, 18m	12	11	-123.631	-229.48	-17.7809	14.6033	5.98632	14.8977	0.013	*	Games-Howell
Baseline	BL6, 16Gy, 1d	ApoE, 8Gy, 18m	12	9	-130.786	-243.639	-17.9323	14.8571	6.22459	11.8923	0.016	*	Games-Howell
Baseline	BL6, 16Gy, 1d	BL6, 10Gy, 18m	12	8	-96.8721	-291.559	97.8151	23.2236	2.94954	8.24299	0.734	ns	Games-Howell
Baseline	BL6, 16Gy, 1d	ApoE, 10Gy, 18m	12	8	-82.1846	-207.739	43.3696	15.8267	3.67184	9.97439	0.42	ns	Games-Howell
Baseline	BL6, 16Gy, 1d	BL6, 16Gy, 18m	12	11	-133.143	-209.54	-56.7447	10.9834	8.57166	18.981	6.43e-05	****	Games-Howell
Baseline	BL6, 16Gy, 1d	ApoE, 16Gy, 18m	12	10	-108.376	-220.427	3.67441	15.0826	5.08091	13.1615	0.064	ns	Games-Howell
Baseline	ApoE, 16Gy, 1d	BL6, Control, 3m	12	116	-31.046	-143.146	81.0541	15.4524	1.42067	14.8305	1	ns	Games-Howell
Baseline	ApoE, 16Gy, 1d	ApoE, Control, 3m	12	118	-109.958	-221.719	1.80358	15.2589	5.09552	14.1132	0.057	ns	Games-Howell
Baseline	ApoE, 16Gy, 1d	BL6, 2Gy, 3m	12	24	17.7613	-100.81	136.332	17.3456	0.724051	21.3943	1	ns	Games-Howell
Baseline	ApoE, 16Gy, 1d	ApoE, 2Gy, 3m	12	24	-114.696	-237.445	8.05295	18.2761	4.43761	24.4978	0.093	ns	Games-Howell
Baseline	ApoE, 16Gy, 1d	BL6, 5Gy, 3m	12	23	-9.29739	-139.62	121.025	19.7204	0.333373	28.1874	1	ns	Games-Howell
Baseline	ApoE, 16Gy, 1d	ApoE, 5Gy, 3m	12	24	-92.1458	-209.764	25.4722	17.1125	3.80756	20.5781	0.299	ns	Games-Howell
Baseline	ApoE, 16Gy, 1d	BL6, 8Gy, 3m	12	22	9.20545	-125.598	144.009	20.4782	0.317862	29.2371	1	ns	Games-Howell
Baseline	ApoE, 16Gy, 1d	ApoE, 8Gy, 3m	12	24	-86.4146	-223.144	50.3151	20.8919	2.92478	30.9438	0.795	ns	Games-Howell
Baseline	ApoE, 16Gy, 1d	BL6, 10Gy, 3m	12	23	-48.93	-168.075	70.2147	17.4639	1.98116	21.7042	0.998	ns	Games-Howell
Baseline	ApoE, 16Gy, 1d	ApoE, 10Gy, 3m	12	24	-119.871	-234.915	-4.82627	16.4169	5.16305	18.0983	0.035	*	Games-Howell
Baseline	ApoE, 16Gy, 1d	BL6, 16Gy, 3m	12	24	-21.1533	-162.482	120.175	21.6727	0.690161	32.1028	1	ns	Games-Howell
Baseline	ApoE, 16Gy, 1d	ApoE, 16Gy, 3m	12	22	-104.117	-221.942	13.7089	17.1321	4.29729	20.4892	0.138	ns	Games-Howell
Baseline	ApoE, 16Gy, 1d	BL6, Control, 6m	12	117	-78.5584	-190.088	32.9712	15.1066	3.67715	13.5651	0.392	ns	Games-Howell
Baseline	ApoE, 16Gy, 1d	ApoE, Control, 6m	12	117	-112.81	-224.143	-1.47818	14.957	5.33323	13.0411	0.045	*	Games-Howell
Baseline	ApoE, 16Gy, 1d	BL6, 2Gy, 6m	12	23	-69.4009	-193.595	54.7929	18.5494	2.64557	25.1409	0.91	ns	Games-Howell
Baseline	ApoE, 16Gy, 1d	ApoE, 2Gy, 6m	12	24	-107.873	-223.703	7.95666	16.6422	4.5834	18.9054	0.091	ns	Games-Howell
Baseline	ApoE, 16Gy, 1d	BL6, 5Gy, 6m	12	23	-88.2087	-215.332	38.9148	19.1235	3.26159	26.7318	0.586	ns	Games-Howell
Baseline	ApoE, 16Gy, 1d	ApoE, 5Gy, 6m	12	24	-117.809	-233.231	-2.3866	16.527	5.04044	18.4928	0.042	*	Games-Howell
Baseline	ApoE, 16Gy, 1d	BL6, 8Gy, 6m	12	22	-67.4959	-202.954	67.9625	20.5912	2.31783	29.4202	0.984	ns	Games-Howell
Baseline	ApoE, 16Gy, 1d	ApoE, 8Gy, 6m	12	24	-79.3982	-198.471	39.6747	17.4645	3.2147	21.806	0.616	ns	Games-Howell
Baseline	ApoE, 16Gy, 1d	BL6, 10Gy, 6m	12	22	-66.0841	-184.306	52.1376	17.228	2.71236	20.8123	0.877	ns	Games-Howell
Baseline	ApoE, 16Gy, 1d	ApoE, 10Gy, 6m	12	23	-103.926	-220.546	12.694	16.8427	4.36313	19.5637	0.128	ns	Games-Howell
Baseline	ApoE, 16Gy, 1d	BL6, 16Gy, 6m	12	24	-70.8258	-188.825	47.1729	17.2068	2.91055	20.9097	0.787	ns	Games-Howell
Baseline	ApoE, 16Gy, 1d	ApoE, 16Gy, 6m	12	21	-80.3743	-201.426	40.6771	17.8473	3.18441	22.6734	0.634	ns	Games-Howell
Baseline	ApoE, 16Gy, 1d	BL6, Control, 9m	12	112	-100.409	-212.497	11.6795	15.445	4.59695	14.801	0.112	ns	Games-Howell
Baseline	ApoE, 16Gy, 1d	ApoE, Control, 9m	12	107	-126.101	-237.489	-14.7135	15	5.94447	13.1892	0.019	*	Games-Howell
Baseline	ApoE, 16Gy, 1d	BL6, 2Gy, 9m	12	21	-144.135	-261.672	-26.5988	17.0435	5.97994	20.1055	0.006	**	Games-Howell
Baseline	ApoE, 16Gy, 1d	ApoE, 2Gy, 9m	12	22	-156.247	-271.796	-40.6975	16.5388	6.68023	18.4473	0.002	**	Games-Howell
Baseline	ApoE, 16Gy, 1d	BL6, 5Gy, 9m	12	23	-95.5651	-226.34	35.2103	19.8029	3.41236	28.3719	0.49	ns	Games-Howell
Baseline	ApoE, 16Gy, 1d	ApoE, 5Gy, 9m	12	22	-129.339	-244.267	-14.4108	16.3601	5.59022	17.8231	0.017	*	Games-Howell
Baseline	ApoE, 16Gy, 1d	BL6, 8Gy, 9m	12	24	-104.093	-222.904	14.7184	17.4028	4.22948	21.5927	0.15	ns	Games-Howell
Baseline	ApoE, 16Gy, 1d	ApoE, 8Gy, 9m	12	21	-102.482	-219.827	14.8618	16.996	4.26372	19.947	0.149	ns	Games-Howell
Baseline	ApoE, 16Gy, 1d	BL6, 10Gy, 9m	12	20	-105.79	-229.013	17.4326	18.2707	4.09424	23.6949	0.18	ns	Games-Howell
Baseline	ApoE, 16Gy, 1d	ApoE, 10Gy, 9m	12	24	-120.54	-236.906	-4.17428	16.7885	5.07695	19.4284	0.036	*	Games-Howell
Baseline	ApoE, 16Gy, 1d	BL6, 16Gy, 9m	12	24	-79.7796	-218.947	59.3882	21.309	2.64737	31.605	0.918	ns	Games-Howell
Baseline	ApoE, 16Gy, 1d	ApoE, 16Gy, 9m	12	16	-90.2556	-219.259	38.7478	19.1768	3.328	24.1833	0.546	ns	Games-Howell
Baseline	ApoE, 16Gy, 1d	BL6, Control, 12m	12	112	-116.689	-228.033	-5.34408	14.9665	5.51306	13.0736	0.035	*	Games-Howell
Baseline	ApoE, 16Gy, 1d	ApoE, Control, 12m	12	99	-127.029	-238.317	-15.7416	14.9169	6.02159	12.9014	0.018	*	Games-Howell
Baseline	ApoE, 16Gy, 1d	BL6, 2Gy, 12m	12	21	-66.7667	-188.847	55.3139	18.0651	2.6134	23.3233	0.917	ns	Games-Howell
Baseline	ApoE, 16Gy, 1d	ApoE, 2Gy, 12m	12	18	-141.756	-261.644	-21.8687	17.5163	5.72248	21.2024	0.009	**	Games-Howell
Baseline	ApoE, 16Gy, 1d	BL6, 5Gy, 12m	12	23	-70.5778	-192.225	51.0694	18.0211	2.76931	23.5292	0.859	ns	Games-Howell
Baseline	ApoE, 16Gy, 1d	ApoE, 5Gy, 12m	12	22	-123.631	-237.908	-9.35466	16.1612	5.40929	17.1271	0.025	*	Games-Howell
Baseline	ApoE, 16Gy, 1d	BL6, 8Gy, 12m	12	24	-105.958	-224.604	12.6869	17.3633	4.31507	21.4558	0.13	ns	Games-Howell
Baseline	ApoE, 16Gy, 1d	ApoE, 8Gy, 12m	12	22	-143.12	-257.896	-28.3446	16.3147	6.20309	17.6643	0.006	**	Games-Howell
Baseline	ApoE, 16Gy, 1d	BL6, 10Gy, 12m	12	23	-114.201	-231.678	3.27608	17.0622	4.7328	20.3295	0.064	ns	Games-Howell
Baseline	ApoE, 16Gy, 1d	ApoE, 10Gy, 12m	12	20	-145.266	-259.619	-30.9123	16.1617	6.35565	17.062	0.005	**	Games-Howell
Baseline	ApoE, 16Gy, 1d	BL6, 16Gy, 12m	12	23	-127.413	-245.111	-9.714	17.1174	5.26332	20.5206	0.023	*	Games-Howell
Baseline	ApoE, 16Gy, 1d	ApoE, 16Gy, 12m	12	19	-102.619	-221.641	16.4032	17.3513	4.18196	20.869	0.166	ns	Games-Howell
Baseline	ApoE, 16Gy, 1d	BL6, Control, 18m	12	48	-97.6679	-212.195	16.8592	16.3836	4.21528	18.3838	0.17	ns	Games-Howell
Baseline	ApoE, 16Gy, 1d	ApoE, Control, 18m	12	43	-128.002	-240.516	-15.4881	15.6043	5.80042	15.3228	0.016	*	Games-Howell
Baseline	ApoE, 16Gy, 1d	BL6, 2Gy, 18m	12	7	-69.7043	-262.134	122.726	25.2121	1.95495	11.6476	0.994	ns	Games-Howell
Baseline	ApoE, 16Gy, 1d	ApoE, 2Gy, 18m	12	8	-129.784	-316.435	56.8678	25.1992	3.64182	13.3509	0.409	ns	Games-Howell
Baseline	ApoE, 16Gy, 1d	BL6, 5Gy, 18m	12	11	-78.2318	-238.195	81.7311	23.0909	2.39568	19.4981	0.963	ns	Games-Howell
Baseline	ApoE, 16Gy, 1d	ApoE, 5Gy, 18m	12	9	-128.409	-268.67	11.8523	20.1046	4.51632	18.617	0.103	ns	Games-Howell
Baseline	ApoE, 16Gy, 1d	BL6, 8Gy, 18m	12	11	-124.627	-257.405	8.14997	19.3675	4.55014	20.9527	0.087	ns	Games-Howell
Baseline	ApoE, 16Gy, 1d	ApoE, 8Gy, 18m	12	9	-131.782	-267.964	4.39961	19.5595	4.76412	18.8628	0.066	ns	Games-Howell
Baseline	ApoE, 16Gy, 1d	BL6, 10Gy, 18m	12	8	-97.8688	-296.354	100.616	26.4798	2.61346	12.6223	0.886	ns	Games-Howell
Baseline	ApoE, 16Gy, 1d	ApoE, 10Gy, 18m	12	8	-83.1813	-226.828	60.4659	20.3059	2.8966	17.0821	0.785	ns	Games-Howell
Baseline	ApoE, 16Gy, 1d	BL6, 16Gy, 18m	12	11	-134.139	-252.004	-16.2747	16.8071	5.6435	18.0158	0.015	*	Games-Howell
Baseline	ApoE, 16Gy, 1d	ApoE, 16Gy, 18m	12	10	-109.373	-245.591	26.8452	19.7314	3.91955	19.9593	0.257	ns	Games-Howell
Baseline	BL6, Control, 3m	ApoE, Control, 3m	116	118	-78.9118	-125.494	-32.3296	7.80035	7.15341	229.407	2.85e-08	****	Games-Howell
Baseline	BL6, Control, 3m	BL6, 2Gy, 3m	116	24	48.8073	-23.6806	121.295	11.3526	3.04	40.9003	0.735	ns	Games-Howell
Baseline	BL6, Control, 3m	ApoE, 2Gy, 3m	116	24	-83.6498	-165.785	-1.51459	12.729	4.64681	36.007	0.041	*	Games-Howell
Baseline	BL6, Control, 3m	BL6, 5Gy, 3m	116	23	21.7486	-74.7655	118.263	14.7277	1.04419	30.542	1	ns	Games-Howell
Baseline	BL6, Control, 3m	ApoE, 5Gy, 3m	116	24	-61.0998	-131.066	8.86602	10.9932	3.93006	42.674	0.19	ns	Games-Howell
Baseline	BL6, Control, 3m	BL6, 8Gy, 3m	116	22	40.2515	-63.7859	144.289	15.728	1.80965	27.9421	1	ns	Games-Howell
Baseline	BL6, Control, 3m	ApoE, 8Gy, 3m	116	24	-55.3685	-162.137	51.3999	16.263	2.4074	30.0025	0.973	ns	Games-Howell
Baseline	BL6, Control, 3m	BL6, 10Gy, 3m	116	23	-17.884	-91.894	56.1261	11.5326	1.09654	38.3992	1	ns	Games-Howell
Baseline	BL6, Control, 3m	ApoE, 10Gy, 3m	116	24	-88.8247	-150.95	-26.6993	9.87561	6.35997	50.4531	0.000113	***	Games-Howell
Baseline	BL6, Control, 3m	BL6, 16Gy, 3m	116	24	9.8927	-103.752	123.537	17.2545	0.405412	29.0859	1	ns	Games-Howell
Baseline	BL6, Control, 3m	ApoE, 16Gy, 3m	116	22	-73.0708	-143.739	-2.40285	11.0237	4.68706	38.9105	0.034	*	Games-Howell
Baseline	BL6, Control, 3m	BL6, Control, 6m	116	117	-47.5123	-92.3099	-2.7148	7.49809	4.48065	222.762	0.02	*	Games-Howell
Baseline	BL6, Control, 3m	ApoE, Control, 6m	116	117	-81.7644	-124.765	-38.7634	7.19192	8.03904	212.436	1.6e-10	****	Games-Howell
Baseline	BL6, Control, 3m	BL6, 2Gy, 6m	116	23	-38.3549	-123.556	46.8462	13.1185	2.06739	33.4978	0.998	ns	Games-Howell
Baseline	BL6, Control, 3m	ApoE, 2Gy, 6m	116	24	-76.8273	-141.548	-12.1067	10.2458	5.3022	47.403	0.004	**	Games-Howell
Baseline	BL6, Control, 3m	BL6, 5Gy, 6m	116	23	-57.1627	-147.992	33.6671	13.9183	2.9041	31.8551	0.807	ns	Games-Howell
Baseline	BL6, Control, 3m	ApoE, 5Gy, 6m	116	24	-86.7627	-150.163	-23.3621	10.0575	6.09995	48.8828	0.000305	***	Games-Howell
Baseline	BL6, Control, 3m	BL6, 8Gy, 6m	116	22	-36.4499	-141.522	68.6226	15.8748	1.62358	27.7874	1	ns	Games-Howell
Baseline	BL6, Control, 3m	ApoE, 8Gy, 6m	116	24	-48.3522	-122.109	25.4043	11.5334	2.96444	40.1025	0.781	ns	Games-Howell
Baseline	BL6, Control, 3m	BL6, 10Gy, 6m	116	22	-35.0381	-106.764	36.6878	11.1721	2.21763	38.2128	0.994	ns	Games-Howell
Baseline	BL6, Control, 3m	ApoE, 10Gy, 6m	116	23	-72.8801	-140.073	-5.68742	10.5683	4.87628	43.264	0.018	*	Games-Howell
Baseline	BL6, Control, 3m	BL6, 16Gy, 6m	116	24	-39.7798	-110.772	31.2124	11.1395	2.52512	41.9197	0.96	ns	Games-Howell
Baseline	BL6, Control, 3m	ApoE, 16Gy, 6m	116	21	-49.3283	-128.049	29.3925	12.1053	2.88141	33.0478	0.82	ns	Games-Howell
Baseline	BL6, Control, 3m	BL6, Control, 9m	116	112	-69.3626	-118.094	-20.6311	8.15835	6.01185	225.954	1.76e-05	****	Games-Howell
Baseline	BL6, Control, 3m	ApoE, Control, 9m	116	107	-95.0551	-138.594	-51.5165	7.28093	9.23153	210.854	7.36e-13	****	Games-Howell
Baseline	BL6, Control, 3m	BL6, 2Gy, 9m	116	21	-113.089	-183.043	-43.1355	10.8854	7.34615	37.7656	1.65e-05	****	Games-Howell
Baseline	BL6, Control, 3m	ApoE, 2Gy, 9m	116	22	-125.201	-189.121	-61.2807	10.077	8.78541	44.6646	6.12e-08	****	Games-Howell
Baseline	BL6, Control, 3m	BL6, 5Gy, 9m	116	23	-64.519	-161.807	32.7689	14.8381	3.07465	30.3846	0.706	ns	Games-Howell
Baseline	BL6, Control, 3m	ApoE, 5Gy, 9m	116	22	-98.2931	-160.105	-36.4814	9.78083	7.10611	47.0909	1.16e-05	****	Games-Howell
Baseline	BL6, Control, 3m	BL6, 8Gy, 9m	116	24	-73.0467	-146.146	0.0527386	11.4398	4.5151	40.5084	0.05	*	Games-Howell
Baseline	BL6, Control, 3m	ApoE, 8Gy, 9m	116	21	-71.4365	-140.854	-2.01885	10.8109	4.67243	38.1402	0.036	*	Games-Howell
Baseline	BL6, Control, 3m	BL6, 10Gy, 9m	116	20	-74.744	-158.31	8.82219	12.7213	4.1546	29.8316	0.142	ns	Games-Howell
Baseline	BL6, Control, 3m	ApoE, 10Gy, 9m	116	24	-89.494	-155.87	-23.1175	10.4818	6.03732	45.7297	0.000458	***	Games-Howell
Baseline	BL6, Control, 3m	BL6, 16Gy, 9m	116	24	-48.7335	-159.196	61.7287	16.7954	2.05174	29.4854	0.998	ns	Games-Howell
Baseline	BL6, Control, 3m	ApoE, 16Gy, 9m	116	16	-59.2096	-154.676	36.2564	13.9915	2.99236	21.6852	0.745	ns	Games-Howell
Baseline	BL6, Control, 3m	BL6, Control, 12m	116	112	-85.6427	-128.767	-42.5184	7.21174	8.39722	211.01	1.76e-11	****	Games-Howell
Baseline	BL6, Control, 3m	ApoE, Control, 12m	116	99	-95.9833	-138.522	-53.4442	7.1081	9.54832	201.136	6.39e-13	****	Games-Howell
Baseline	BL6, Control, 3m	BL6, 2Gy, 12m	116	21	-35.7206	-116.729	45.2879	12.4241	2.033	32.1412	0.998	ns	Games-Howell
Baseline	BL6, Control, 3m	ApoE, 2Gy, 12m	116	18	-110.71	-187.059	-34.3609	11.6118	6.74178	29.5621	0.000283	***	Games-Howell
Baseline	BL6, Control, 3m	BL6, 5Gy, 12m	116	23	-39.5318	-119.386	40.3229	12.3601	2.26156	35.4987	0.991	ns	Games-Howell
Baseline	BL6, Control, 3m	ApoE, 5Gy, 12m	116	22	-92.5853	-152.005	-33.1658	9.44438	6.93192	50.3626	1.55e-05	****	Games-Howell
Baseline	BL6, Control, 3m	BL6, 8Gy, 12m	116	24	-74.9123	-147.59	-2.23479	11.3796	4.65489	40.7773	0.035	*	Games-Howell
Baseline	BL6, Control, 3m	ApoE, 8Gy, 12m	116	22	-112.074	-173.344	-50.8045	9.70469	8.16601	47.7789	2.86e-07	****	Games-Howell
Baseline	BL6, Control, 3m	BL6, 10Gy, 12m	116	23	-83.1548	-152.797	-13.5124	10.9148	5.38714	41.2777	0.004	**	Games-Howell
Baseline	BL6, Control, 3m	ApoE, 10Gy, 12m	116	20	-114.219	-174.023	-54.4156	9.44526	8.55088	45.8254	1.07e-07	****	Games-Howell
Baseline	BL6, Control, 3m	BL6, 16Gy, 12m	116	23	-96.3666	-166.618	-26.1156	11.0008	6.19422	40.8302	0.000396	***	Games-Howell
Baseline	BL6, Control, 3m	ApoE, 16Gy, 12m	116	19	-71.5729	-145.651	2.50566	11.3614	4.45454	32.1438	0.071	ns	Games-Howell
Baseline	BL6, Control, 3m	BL6, Control, 18m	116	48	-66.6219	-126.444	-6.79929	9.82019	4.79714	98.6677	0.01	**	Games-Howell
Baseline	BL6, Control, 3m	ApoE, Control, 18m	116	43	-96.9561	-148.211	-45.7018	8.45606	8.1076	115.474	1.54e-09	****	Games-Howell
Baseline	BL6, Control, 3m	BL6, 2Gy, 18m	116	7	-38.6583	-229.77	152.454	21.5328	1.26948	6.96533	1	ns	Games-Howell
Baseline	BL6, Control, 3m	ApoE, 2Gy, 18m	116	8	-98.7377	-279.931	82.4554	21.5177	3.24468	8.12754	0.608	ns	Games-Howell
Baseline	BL6, Control, 3m	BL6, 5Gy, 18m	116	11	-47.1858	-190.901	96.5297	19.0053	1.75559	12.1303	0.999	ns	Games-Howell
Baseline	BL6, Control, 3m	ApoE, 5Gy, 18m	116	9	-97.3629	-215.554	20.8281	15.2384	4.51793	10.8919	0.162	ns	Games-Howell
Baseline	BL6, Control, 3m	BL6, 8Gy, 18m	116	11	-93.5812	-197.733	10.5707	14.2517	4.64309	14.2745	0.109	ns	Games-Howell
Baseline	BL6, Control, 3m	ApoE, 8Gy, 18m	116	9	-100.736	-212.357	10.8844	14.5117	4.90855	11.2717	0.098	ns	Games-Howell
Baseline	BL6, Control, 3m	BL6, 10Gy, 18m	116	8	-66.8227	-261.733	128.087	23.0041	2.05401	7.97254	0.98	ns	Games-Howell
Baseline	BL6, Control, 3m	ApoE, 10Gy, 18m	116	8	-52.1352	-177.03	72.76	15.5029	2.37795	9.42652	0.936	ns	Games-Howell
Baseline	BL6, Control, 3m	BL6, 16Gy, 18m	116	11	-103.093	-175.528	-30.6581	10.5114	6.93511	20.2098	0.000909	***	Games-Howell
Baseline	BL6, Control, 3m	ApoE, 16Gy, 18m	116	10	-78.327	-189.005	32.3515	14.7425	3.75686	12.5321	0.366	ns	Games-Howell
Baseline	ApoE, Control, 3m	BL6, 2Gy, 3m	118	24	127.719	56.4257	199.013	11.0877	8.14513	37.5154	1.63e-06	****	Games-Howell
Baseline	ApoE, Control, 3m	ApoE, 2Gy, 3m	118	24	-4.73799	-85.8645	76.3885	12.4934	0.268164	33.5635	1	ns	Games-Howell
Baseline	ApoE, Control, 3m	BL6, 5Gy, 3m	118	23	100.66	4.95004	196.371	14.5245	4.90051	28.9522	0.029	*	Games-Howell
Baseline	ApoE, Control, 3m	ApoE, 5Gy, 3m	118	24	17.812	-50.8997	86.5238	10.7195	1.17497	38.9501	1	ns	Games-Howell
Baseline	ApoE, Control, 3m	BL6, 8Gy, 3m	118	22	119.163	15.8413	222.485	15.5379	5.42295	26.655	0.01	**	Games-Howell
Baseline	ApoE, Control, 3m	ApoE, 8Gy, 3m	118	24	23.5433	-82.5066	129.593	16.0792	1.03535	28.7092	1	ns	Games-Howell
Baseline	ApoE, Control, 3m	BL6, 10Gy, 3m	118	23	61.0278	-11.8336	133.889	11.2719	3.82838	35.2931	0.247	ns	Games-Howell
Baseline	ApoE, Control, 3m	ApoE, 10Gy, 3m	118	24	-9.91289	-70.5581	50.7323	9.56992	0.732448	45.2726	1	ns	Games-Howell
Baseline	ApoE, Control, 3m	BL6, 16Gy, 3m	118	24	88.8045	-24.175	201.784	17.0814	3.67617	27.966	0.338	ns	Games-Howell
Baseline	ApoE, Control, 3m	ApoE, 16Gy, 3m	118	22	5.84103	-63.6153	75.2973	10.7507	0.384181	35.5017	1	ns	Games-Howell
Baseline	ApoE, Control, 3m	BL6, Control, 6m	118	117	31.3995	-10.9394	73.7384	7.09064	3.13128	231.222	0.689	ns	Games-Howell
Baseline	ApoE, Control, 3m	ApoE, Control, 6m	118	117	-2.85258	-43.2718	37.5666	6.76606	0.298117	224.468	1	ns	Games-Howell
Baseline	ApoE, Control, 3m	BL6, 2Gy, 6m	118	23	40.5569	-43.6964	124.81	12.8899	2.22485	31.3392	0.992	ns	Games-Howell
Baseline	ApoE, Control, 3m	ApoE, 2Gy, 6m	118	24	2.08451	-61.2386	65.4076	9.95146	0.148116	42.7862	1	ns	Games-Howell
Baseline	ApoE, Control, 3m	BL6, 5Gy, 6m	118	23	21.7492	-68.2102	111.709	13.7031	1.1223	30.0132	1	ns	Games-Howell
Baseline	ApoE, Control, 3m	ApoE, 5Gy, 6m	118	24	-7.8509	-69.813	54.1112	9.75756	0.568936	43.9911	1	ns	Games-Howell
Baseline	ApoE, Control, 3m	BL6, 8Gy, 6m	118	22	42.4619	-61.9043	146.828	15.6865	1.91408	26.5298	0.999	ns	Games-Howell
Baseline	ApoE, Control, 3m	ApoE, 8Gy, 6m	118	24	30.5597	-42.0304	103.15	11.2728	1.91691	36.8707	1	ns	Games-Howell
Baseline	ApoE, Control, 3m	BL6, 10Gy, 6m	118	22	43.8738	-26.6657	114.413	10.9029	2.84544	34.939	0.841	ns	Games-Howell
Baseline	ApoE, Control, 3m	ApoE, 10Gy, 6m	118	23	6.03176	-59.8462	71.9097	10.2832	0.414763	39.2246	1	ns	Games-Howell
Baseline	ApoE, Control, 3m	BL6, 16Gy, 6m	118	24	39.132	-30.631	108.895	10.8694	2.54573	38.3397	0.953	ns	Games-Howell
Baseline	ApoE, Control, 3m	ApoE, 16Gy, 6m	118	21	29.5836	-48.1114	107.278	11.8573	1.76421	30.5743	1	ns	Games-Howell
Baseline	ApoE, Control, 3m	BL6, Control, 9m	118	112	9.54922	-36.9593	56.0577	7.78554	0.86729	224.731	1	ns	Games-Howell
Baseline	ApoE, Control, 3m	ApoE, Control, 9m	118	107	-16.1433	-57.1402	24.8537	6.86059	1.66385	219.976	1	ns	Games-Howell
Baseline	ApoE, Control, 3m	BL6, 2Gy, 9m	118	21	-34.1774	-102.916	34.5615	10.6089	2.278	34.3728	0.99	ns	Games-Howell
Baseline	ApoE, Control, 3m	ApoE, 2Gy, 9m	118	22	-46.289	-108.81	16.2323	9.77759	3.34758	40.1551	0.524	ns	Games-Howell
Baseline	ApoE, Control, 3m	BL6, 5Gy, 9m	118	23	14.3928	-82.0997	110.885	14.6364	0.695338	28.825	1	ns	Games-Howell
Baseline	ApoE, Control, 3m	ApoE, 5Gy, 9m	118	22	-19.3812	-79.7246	40.9621	9.47209	1.44684	42.1267	1	ns	Games-Howell
Baseline	ApoE, Control, 3m	BL6, 8Gy, 9m	118	24	5.86511	-66.0536	77.7838	11.177	0.371054	37.1987	1	ns	Games-Howell
Baseline	ApoE, Control, 3m	ApoE, 8Gy, 9m	118	21	7.47536	-60.7138	75.6645	10.5324	0.501868	34.6747	1	ns	Games-Howell
Baseline	ApoE, Control, 3m	BL6, 10Gy, 9m	118	20	4.16785	-78.4727	86.8083	12.4855	0.236043	27.7835	1	ns	Games-Howell
Baseline	ApoE, Control, 3m	ApoE, 10Gy, 9m	118	24	-10.5822	-75.6095	54.4452	10.1943	0.734011	41.4265	1	ns	Games-Howell
Baseline	ApoE, Control, 3m	BL6, 16Gy, 9m	118	24	30.1783	-79.5951	139.952	16.6175	1.28415	28.29	1	ns	Games-Howell
Baseline	ApoE, Control, 3m	ApoE, 16Gy, 9m	118	16	19.7022	-75.0935	114.498	13.7774	1.01119	20.4259	1	ns	Games-Howell
Baseline	ApoE, Control, 3m	BL6, Control, 12m	118	112	-6.73094	-47.2832	33.8213	6.78712	0.701253	221.917	1	ns	Games-Howell
Baseline	ApoE, Control, 3m	ApoE, Control, 12m	118	99	-17.0714	-56.9987	22.8558	6.6769	1.80793	210.651	1	ns	Games-Howell
Baseline	ApoE, Control, 3m	BL6, 2Gy, 12m	118	21	43.1912	-36.8323	123.215	12.1826	2.50693	29.8445	0.955	ns	Games-Howell
Baseline	ApoE, Control, 3m	ApoE, 2Gy, 12m	118	18	-31.7983	-107.133	43.5361	11.3529	1.98053	27.1569	0.999	ns	Games-Howell
Baseline	ApoE, Control, 3m	BL6, 5Gy, 12m	118	23	39.38	-39.44	118.2	12.1173	2.29803	32.9533	0.987	ns	Games-Howell
Baseline	ApoE, Control, 3m	ApoE, 5Gy, 12m	118	22	-13.6735	-71.5381	44.1911	9.12427	1.05966	44.7974	1	ns	Games-Howell
Baseline	ApoE, Control, 3m	BL6, 8Gy, 12m	118	24	3.99951	-67.4878	75.4868	11.1154	0.254429	37.416	1	ns	Games-Howell
Baseline	ApoE, Control, 3m	ApoE, 8Gy, 12m	118	22	-33.1626	-92.9454	26.6202	9.39345	2.49637	42.6871	0.966	ns	Games-Howell
Baseline	ApoE, Control, 3m	BL6, 10Gy, 12m	118	23	-4.24302	-72.6353	64.1493	10.639	0.282007	37.6177	1	ns	Games-Howell
Baseline	ApoE, Control, 3m	ApoE, 10Gy, 12m	118	20	-35.3077	-93.597	22.9817	9.12518	2.73598	40.6852	0.896	ns	Games-Howell
Baseline	ApoE, Control, 3m	BL6, 16Gy, 12m	118	23	-17.4548	-86.4707	51.5611	10.7272	1.15056	37.256	1	ns	Games-Howell
Baseline	ApoE, Control, 3m	ApoE, 16Gy, 12m	118	19	7.3389	-65.6561	80.3339	11.0967	0.467651	29.4365	1	ns	Games-Howell
Baseline	ApoE, Control, 3m	BL6, Control, 18m	118	48	12.2899	-45.8518	70.4317	9.51272	0.913544	89.9887	1	ns	Games-Howell
Baseline	ApoE, Control, 3m	ApoE, Control, 18m	118	43	-18.0443	-67.2704	31.1817	8.09697	1.57581	104.781	1	ns	Games-Howell
Baseline	ApoE, Control, 3m	BL6, 2Gy, 18m	118	7	40.2536	-151.439	231.946	21.3943	1.33043	6.7886	1	ns	Games-Howell
Baseline	ApoE, Control, 3m	ApoE, 2Gy, 18m	118	8	-19.8259	-201.348	161.696	21.3792	0.655733	7.92118	1	ns	Games-Howell
Baseline	ApoE, Control, 3m	BL6, 5Gy, 18m	118	11	31.726	-111.875	175.327	18.8482	1.19023	11.7379	1	ns	Games-Howell
Baseline	ApoE, Control, 3m	ApoE, 5Gy, 18m	118	9	-18.451	-136.636	99.7337	15.0421	0.867358	10.3482	1	ns	Games-Howell
Baseline	ApoE, Control, 3m	BL6, 8Gy, 18m	118	11	-14.6694	-118.492	89.1528	14.0416	0.738722	13.4664	1	ns	Games-Howell
Baseline	ApoE, Control, 3m	ApoE, 8Gy, 18m	118	9	-21.8244	-133.393	89.744	14.3054	1.07877	10.6532	1	ns	Games-Howell
Baseline	ApoE, Control, 3m	BL6, 10Gy, 18m	118	8	12.0891	-183.153	207.331	22.8746	0.373703	7.79517	1	ns	Games-Howell
Baseline	ApoE, Control, 3m	ApoE, 10Gy, 18m	118	8	26.7766	-98.3227	151.876	15.31	1.2367	8.97077	1	ns	Games-Howell
Baseline	ApoE, Control, 3m	BL6, 16Gy, 18m	118	11	-24.1814	-95.7745	47.4117	10.2248	1.67229	18.1919	1	ns	Games-Howell
Baseline	ApoE, Control, 3m	ApoE, 16Gy, 18m	118	10	0.584846	-109.911	111.081	14.5395	0.0284431	11.8663	1	ns	Games-Howell
Baseline	BL6, 2Gy, 3m	ApoE, 2Gy, 3m	24	24	-132.457	-227.365	-37.5487	14.9707	6.25633	45.0154	0.000236	***	Games-Howell
Baseline	BL6, 2Gy, 3m	BL6, 5Gy, 3m	24	23	-27.0586	-133.816	79.6984	16.7033	1.14549	40.3909	1	ns	Games-Howell
Baseline	BL6, 2Gy, 3m	ApoE, 5Gy, 3m	24	24	-109.907	-195.535	-24.279	13.5257	5.74583	45.9115	0.001	***	Games-Howell
Baseline	BL6, 2Gy, 3m	BL6, 8Gy, 3m	24	22	-8.5558	-121.757	104.646	17.5915	0.343908	37.1668	1	ns	Games-Howell
Baseline	BL6, 2Gy, 3m	ApoE, 8Gy, 3m	24	24	-104.176	-219.945	11.5935	18.0714	4.07624	39.2354	0.144	ns	Games-Howell
Baseline	BL6, 2Gy, 3m	BL6, 10Gy, 3m	24	23	-66.6912	-155.254	21.8719	13.9675	3.37624	44.9156	0.501	ns	Games-Howell
Baseline	BL6, 2Gy, 3m	ApoE, 10Gy, 3m	24	24	-137.632	-217.821	-57.4431	12.6341	7.70302	44.291	2.19e-06	****	Games-Howell
Baseline	BL6, 2Gy, 3m	BL6, 16Gy, 3m	24	24	-38.9146	-160.832	83.0029	18.9687	1.45064	37.6992	1	ns	Games-Howell
Baseline	BL6, 2Gy, 3m	ApoE, 16Gy, 3m	24	22	-121.878	-207.925	-35.8315	13.5505	6.35999	43.9987	0.000182	***	Games-Howell
Baseline	BL6, 2Gy, 3m	BL6, Control, 6m	24	117	-96.3196	-166.697	-25.9419	10.8772	6.26156	34.9152	0.000547	***	Games-Howell
Baseline	BL6, 2Gy, 3m	ApoE, Control, 6m	24	117	-130.572	-200.071	-61.0724	10.6685	8.65431	32.4402	1.16e-06	****	Games-Howell
Baseline	BL6, 2Gy, 3m	BL6, 2Gy, 6m	24	23	-87.1622	-184.477	10.1526	15.3031	4.02747	43.1546	0.154	ns	Games-Howell
Baseline	BL6, 2Gy, 3m	ApoE, 2Gy, 6m	24	24	-125.635	-207.569	-43.6998	12.9255	6.87302	45.077	3.09e-05	****	Games-Howell
Baseline	BL6, 2Gy, 3m	BL6, 5Gy, 6m	24	23	-105.97	-207.919	-4.02049	15.9941	4.68498	41.8201	0.031	*	Games-Howell
Baseline	BL6, 2Gy, 3m	ApoE, 5Gy, 6m	24	24	-135.57	-216.61	-54.5304	12.7768	7.50286	44.7101	4.01e-06	****	Games-Howell
Baseline	BL6, 2Gy, 3m	BL6, 8Gy, 6m	24	22	-85.2572	-199.369	28.8547	17.7229	3.40158	36.9201	0.489	ns	Games-Howell
Baseline	BL6, 2Gy, 3m	ApoE, 8Gy, 6m	24	24	-97.1594	-185.581	-8.73834	13.9683	4.91844	45.9793	0.015	*	Games-Howell
Baseline	BL6, 2Gy, 3m	BL6, 10Gy, 6m	24	22	-83.8453	-170.664	2.97307	13.6715	4.33659	43.9752	0.074	ns	Games-Howell
Baseline	BL6, 2Gy, 3m	ApoE, 10Gy, 6m	24	23	-121.687	-205.297	-38.0773	13.1826	6.52723	44.7366	9.94e-05	****	Games-Howell
Baseline	BL6, 2Gy, 3m	BL6, 16Gy, 6m	24	24	-88.5871	-174.962	-2.21238	13.6448	4.5908	45.9695	0.037	*	Games-Howell
Baseline	BL6, 2Gy, 3m	ApoE, 16Gy, 6m	24	21	-98.1355	-190.176	-6.0955	14.4441	4.80421	41.994	0.023	*	Games-Howell
Baseline	BL6, 2Gy, 3m	BL6, Control, 9m	24	112	-118.17	-190.616	-45.7238	11.3424	7.36691	40.7327	1.03e-05	****	Games-Howell
Baseline	BL6, 2Gy, 3m	ApoE, Control, 9m	24	107	-143.862	-213.617	-74.1079	10.7287	9.48171	33.1178	1.17e-07	****	Games-Howell
Baseline	BL6, 2Gy, 3m	BL6, 2Gy, 9m	24	21	-161.896	-247.376	-76.4174	13.4382	8.51886	42.9935	1.94e-07	****	Games-Howell
Baseline	BL6, 2Gy, 3m	ApoE, 2Gy, 9m	24	22	-174.008	-255.327	-92.6896	12.7921	9.61862	43.3576	5.82e-09	****	Games-Howell
Baseline	BL6, 2Gy, 3m	BL6, 5Gy, 9m	24	23	-113.326	-220.747	-5.90606	16.8006	4.7697	40.1958	0.026	*	Games-Howell
Baseline	BL6, 2Gy, 3m	ApoE, 5Gy, 9m	24	22	-147.1	-227.017	-67.1838	12.5601	8.28141	42.83	4.23e-07	****	Games-Howell
Baseline	BL6, 2Gy, 3m	BL6, 8Gy, 9m	24	24	-121.854	-209.784	-33.9239	13.891	6.20283	45.9951	0.000262	***	Games-Howell
Baseline	BL6, 2Gy, 3m	ApoE, 8Gy, 9m	24	21	-120.244	-205.338	-35.1491	13.3779	6.35565	42.9997	0.0002	***	Games-Howell
Baseline	BL6, 2Gy, 3m	BL6, 10Gy, 9m	24	20	-123.551	-219.333	-27.769	14.9641	5.83824	39.6492	0.001	***	Games-Howell
Baseline	BL6, 2Gy, 3m	ApoE, 10Gy, 9m	24	24	-138.301	-221.379	-55.2235	13.1133	7.45758	45.4444	4.25e-06	****	Games-Howell
Baseline	BL6, 2Gy, 3m	BL6, 16Gy, 9m	24	24	-97.5408	-216.6	21.5179	18.552	3.71775	38.3929	0.295	ns	Games-Howell
Baseline	BL6, 2Gy, 3m	ApoE, 16Gy, 9m	24	16	-108.017	-213.135	-2.89879	16.0578	4.75653	30.8682	0.037	*	Games-Howell
Baseline	BL6, 2Gy, 3m	BL6, Control, 12m	24	112	-134.45	-204.007	-64.8932	10.6818	8.90021	32.5848	5.96e-07	****	Games-Howell
Baseline	BL6, 2Gy, 3m	ApoE, Control, 12m	24	99	-144.791	-214.066	-75.5149	10.6121	9.64767	31.7528	1.15e-07	****	Games-Howell
Baseline	BL6, 2Gy, 3m	BL6, 2Gy, 12m	24	21	-84.5279	-178.356	9.3003	14.7123	4.06261	41.5332	0.145	ns	Games-Howell
Baseline	BL6, 2Gy, 3m	ApoE, 2Gy, 12m	24	18	-159.517	-249.514	-69.5211	14.033	8.0379	38.7137	1.81e-06	****	Games-Howell
Baseline	BL6, 2Gy, 3m	BL6, 5Gy, 12m	24	23	-88.3391	-181.388	4.70954	14.6583	4.26142	44.2127	0.089	ns	Games-Howell
Baseline	BL6, 2Gy, 3m	ApoE, 5Gy, 12m	24	22	-141.393	-219.766	-63.0189	12.2999	8.12846	42.0197	7.85e-07	****	Games-Howell
Baseline	BL6, 2Gy, 3m	BL6, 8Gy, 12m	24	24	-123.72	-211.336	-36.1033	13.8416	6.32031	45.9995	0.000178	***	Games-Howell
Baseline	BL6, 2Gy, 3m	ApoE, 8Gy, 12m	24	22	-160.882	-240.444	-81.3191	12.5009	9.10016	42.6666	3.35e-08	****	Games-Howell
Baseline	BL6, 2Gy, 3m	BL6, 10Gy, 12m	24	23	-131.962	-217.314	-46.6101	13.462	6.93148	44.9552	2.58e-05	****	Games-Howell
Baseline	BL6, 2Gy, 3m	ApoE, 10Gy, 12m	24	20	-163.027	-241.575	-84.4784	12.3006	9.37167	40.8511	2.19e-08	****	Games-Howell
Baseline	BL6, 2Gy, 3m	BL6, 16Gy, 12m	24	23	-145.174	-230.965	-59.3824	13.5318	7.58607	44.9807	2.94e-06	****	Games-Howell
Baseline	BL6, 2Gy, 3m	ApoE, 16Gy, 12m	24	19	-120.38	-208.753	-32.0075	13.8265	6.1564	40.38	0.000461	***	Games-Howell
Baseline	BL6, 2Gy, 3m	BL6, Control, 18m	24	48	-115.429	-194.46	-36.3984	12.5908	6.48257	52.2497	6.52e-05	****	Games-Howell
Baseline	BL6, 2Gy, 3m	ApoE, Control, 18m	24	43	-145.763	-219.495	-72.0323	11.5584	8.91733	41.4106	7.62e-08	****	Games-Howell
Baseline	BL6, 2Gy, 3m	BL6, 2Gy, 18m	24	7	-87.4655	-275.601	100.67	22.9293	2.69731	8.84498	0.837	ns	Games-Howell
Baseline	BL6, 2Gy, 3m	ApoE, 2Gy, 18m	24	8	-147.545	-327.794	32.7041	22.9152	4.55288	10.3025	0.163	ns	Games-Howell
Baseline	BL6, 2Gy, 3m	BL6, 5Gy, 18m	24	11	-95.9931	-243.057	51.0705	20.5741	3.29917	16.0811	0.57	ns	Games-Howell
Baseline	BL6, 2Gy, 3m	ApoE, 5Gy, 18m	24	9	-146.17	-268.6	-23.7406	17.1552	6.02488	16.2279	0.01	**	Games-Howell
Baseline	BL6, 2Gy, 3m	BL6, 8Gy, 18m	24	11	-142.389	-253.66	-31.1167	16.2851	6.18259	21.4639	0.003	**	Games-Howell
Baseline	BL6, 2Gy, 3m	ApoE, 8Gy, 18m	24	9	-149.543	-266.217	-32.8699	16.513	6.40362	17.2073	0.004	**	Games-Howell
Baseline	BL6, 2Gy, 3m	BL6, 10Gy, 18m	24	8	-115.63	-309.208	77.9483	24.3163	3.36247	9.84483	0.552	ns	Games-Howell
Baseline	BL6, 2Gy, 3m	ApoE, 10Gy, 18m	24	8	-100.942	-228.448	26.5631	17.3906	4.10435	14.0403	0.231	ns	Games-Howell
Baseline	BL6, 2Gy, 3m	BL6, 16Gy, 18m	24	11	-151.9	-238.13	-65.6713	13.1371	8.17609	30.0614	6.82e-06	****	Games-Howell
Baseline	BL6, 2Gy, 3m	ApoE, 16Gy, 18m	24	10	-127.134	-243.591	-10.6773	16.7163	5.37785	18.788	0.022	*	Games-Howell
Baseline	ApoE, 2Gy, 3m	BL6, 5Gy, 3m	24	23	105.398	-6.92422	217.721	17.6676	4.21834	43.301	0.099	ns	Games-Howell
Baseline	ApoE, 2Gy, 3m	ApoE, 5Gy, 3m	24	24	22.55	-70.7364	115.836	14.7	1.08471	44.3882	1	ns	Games-Howell
Baseline	ApoE, 2Gy, 3m	BL6, 8Gy, 3m	24	22	123.901	5.61938	242.183	18.5097	4.73328	40.4807	0.029	*	Games-Howell
Baseline	ApoE, 2Gy, 3m	ApoE, 8Gy, 3m	24	24	28.2812	-92.4559	149.018	18.9664	1.05439	42.5484	1	ns	Games-Howell
Baseline	ApoE, 2Gy, 3m	BL6, 10Gy, 3m	24	23	65.7658	-30.0883	161.62	15.1076	3.07816	44.5094	0.711	ns	Games-Howell
Baseline	ApoE, 2Gy, 3m	ApoE, 10Gy, 3m	24	24	-5.1749	-93.748	83.3982	13.884	0.263555	41.3684	1	ns	Games-Howell
Baseline	ApoE, 2Gy, 3m	BL6, 16Gy, 3m	24	24	93.5425	-32.9831	220.068	19.8232	3.33673	41.0994	0.531	ns	Games-Howell
Baseline	ApoE, 2Gy, 3m	ApoE, 16Gy, 3m	24	22	10.579	-83.0484	104.206	14.7228	0.508089	43.1356	1	ns	Games-Howell
Baseline	ApoE, 2Gy, 3m	BL6, Control, 6m	24	117	36.1375	-44.2173	116.492	12.3069	2.07632	31.6893	0.998	ns	Games-Howell
Baseline	ApoE, 2Gy, 3m	ApoE, Control, 6m	24	117	1.88541	-77.73	81.5008	12.1228	0.109973	29.9011	1	ns	Games-Howell
Baseline	ApoE, 2Gy, 3m	BL6, 2Gy, 6m	24	23	45.2949	-58.3891	148.979	16.3503	1.95888	44.8392	1	ns	Games-Howell
Baseline	ApoE, 2Gy, 3m	ApoE, 2Gy, 6m	24	24	6.8225	-83.253	96.898	14.1497	0.340943	42.5453	1	ns	Games-Howell
Baseline	ApoE, 2Gy, 3m	BL6, 5Gy, 6m	24	23	26.4871	-81.4153	134.39	16.9988	1.1018	44.2302	1	ns	Games-Howell
Baseline	ApoE, 2Gy, 3m	ApoE, 5Gy, 6m	24	24	-3.11292	-92.4168	86.191	14.014	0.157069	41.9679	1	ns	Games-Howell
Baseline	ApoE, 2Gy, 3m	BL6, 8Gy, 6m	24	22	47.1999	-71.9321	166.332	18.6346	1.79104	40.2576	1	ns	Games-Howell
Baseline	ApoE, 2Gy, 3m	ApoE, 8Gy, 6m	24	24	35.2976	-60.4447	131.04	15.1082	1.65203	45.2689	1	ns	Games-Howell
Baseline	ApoE, 2Gy, 3m	BL6, 10Gy, 6m	24	22	48.6117	-45.6921	142.916	14.8343	2.31718	43.3361	0.989	ns	Games-Howell
Baseline	ApoE, 2Gy, 3m	ApoE, 10Gy, 6m	24	23	10.7697	-80.7461	102.286	14.385	0.529397	42.9026	1	ns	Games-Howell
Baseline	ApoE, 2Gy, 3m	BL6, 16Gy, 6m	24	24	43.87	-50.0707	137.811	14.8097	2.09463	44.6635	0.998	ns	Games-Howell
Baseline	ApoE, 2Gy, 3m	ApoE, 16Gy, 6m	24	21	34.3215	-64.5845	133.228	15.5492	1.56079	42.9986	1	ns	Games-Howell
Baseline	ApoE, 2Gy, 3m	BL6, Control, 9m	24	112	14.2872	-67.812	96.3864	12.72	0.794231	35.8941	1	ns	Games-Howell
Baseline	ApoE, 2Gy, 3m	ApoE, Control, 9m	24	107	-11.4053	-91.2346	68.424	12.1758	0.662359	30.3967	1	ns	Games-Howell
Baseline	ApoE, 2Gy, 3m	BL6, 2Gy, 9m	24	21	-29.4394	-122.557	63.6779	14.6196	1.4239	42.2387	1	ns	Games-Howell
Baseline	ApoE, 2Gy, 3m	ApoE, 2Gy, 9m	24	22	-41.551	-131.076	47.9736	14.028	2.09446	41.1702	0.998	ns	Games-Howell
Baseline	ApoE, 2Gy, 3m	BL6, 5Gy, 9m	24	23	19.1308	-93.8049	132.066	17.7597	0.761697	43.1578	1	ns	Games-Howell
Baseline	ApoE, 2Gy, 3m	ApoE, 5Gy, 9m	24	22	-14.6433	-102.965	73.6788	13.8168	0.749404	40.3116	1	ns	Games-Howell
Baseline	ApoE, 2Gy, 3m	BL6, 8Gy, 9m	24	24	10.6031	-84.7059	105.912	15.0369	0.498609	45.1427	1	ns	Games-Howell
Baseline	ApoE, 2Gy, 3m	ApoE, 8Gy, 9m	24	21	12.2133	-80.5686	104.995	14.5641	0.592973	42.133	1	ns	Games-Howell
Baseline	ApoE, 2Gy, 3m	BL6, 10Gy, 9m	24	20	8.90583	-93.3306	111.142	16.0334	0.392766	41.6251	1	ns	Games-Howell
Baseline	ApoE, 2Gy, 3m	ApoE, 10Gy, 9m	24	24	-5.84417	-96.9087	85.2203	14.3215	0.288548	43.2057	1	ns	Games-Howell
Baseline	ApoE, 2Gy, 3m	BL6, 16Gy, 9m	24	24	34.9162	-88.9121	158.745	19.4248	1.27103	41.7712	1	ns	Games-Howell
Baseline	ApoE, 2Gy, 3m	ApoE, 16Gy, 9m	24	16	24.4402	-86.1437	135.024	17.0587	1.01308	34.1877	1	ns	Games-Howell
Baseline	ApoE, 2Gy, 3m	BL6, Control, 12m	24	112	-1.99295	-81.6564	77.6705	12.1346	0.116133	30.008	1	ns	Games-Howell
Baseline	ApoE, 2Gy, 3m	ApoE, Control, 12m	24	99	-12.3335	-91.7594	67.0925	12.0733	0.722346	29.4114	1	ns	Games-Howell
Baseline	ApoE, 2Gy, 3m	BL6, 2Gy, 12m	24	21	47.9292	-52.5749	148.433	15.7986	2.14519	42.9342	0.997	ns	Games-Howell
Baseline	ApoE, 2Gy, 3m	ApoE, 2Gy, 12m	24	18	-27.0603	-124.088	69.9675	15.1681	1.2615	39.9587	1	ns	Games-Howell
Baseline	ApoE, 2Gy, 3m	BL6, 5Gy, 12m	24	23	44.118	-55.725	143.961	15.7484	1.98091	44.9897	1	ns	Games-Howell
Baseline	ApoE, 2Gy, 3m	ApoE, 5Gy, 12m	24	22	-8.93553	-95.942	78.0709	13.5807	0.465247	39.2031	1	ns	Games-Howell
Baseline	ApoE, 2Gy, 3m	BL6, 8Gy, 12m	24	24	8.7375	-86.2948	103.77	14.9912	0.412133	45.0559	1	ns	Games-Howell
Baseline	ApoE, 2Gy, 3m	ApoE, 8Gy, 12m	24	22	-28.4246	-116.444	59.5949	13.763	1.46039	40.0728	1	ns	Games-Howell
Baseline	ApoE, 2Gy, 3m	BL6, 10Gy, 12m	24	23	0.494964	-92.5381	93.5281	14.6414	0.0239043	43.6192	1	ns	Games-Howell
Baseline	ApoE, 2Gy, 3m	ApoE, 10Gy, 12m	24	20	-30.5697	-117.706	56.5668	13.5813	1.5916	38.5131	1	ns	Games-Howell
Baseline	ApoE, 2Gy, 3m	BL6, 16Gy, 12m	24	23	-12.7168	-106.134	80.7006	14.7057	0.611473	43.7726	1	ns	Games-Howell
Baseline	ApoE, 2Gy, 3m	ApoE, 16Gy, 12m	24	19	12.0769	-83.5415	107.695	14.9773	0.570173	40.9742	1	ns	Games-Howell
Baseline	ApoE, 2Gy, 3m	BL6, Control, 18m	24	48	17.0279	-70.6486	104.704	13.8447	0.86969	45.6971	1	ns	Games-Howell
Baseline	ApoE, 2Gy, 3m	ApoE, Control, 18m	24	43	-13.3063	-96.4569	69.8443	12.9129	0.728651	36.8748	1	ns	Games-Howell
Baseline	ApoE, 2Gy, 3m	BL6, 2Gy, 18m	24	7	44.9915	-142.964	232.947	23.641	1.3457	9.89315	1	ns	Games-Howell
Baseline	ApoE, 2Gy, 3m	ApoE, 2Gy, 18m	24	8	-15.0879	-195.942	165.766	23.6273	0.451543	11.5054	1	ns	Games-Howell
Baseline	ApoE, 2Gy, 3m	BL6, 5Gy, 18m	24	11	36.464	-113.155	186.083	21.3644	1.20686	18.1714	1	ns	Games-Howell
Baseline	ApoE, 2Gy, 3m	ApoE, 5Gy, 18m	24	9	-13.7131	-139.62	112.193	18.0955	0.535857	18.9428	1	ns	Games-Howell
Baseline	ApoE, 2Gy, 3m	BL6, 8Gy, 18m	24	11	-9.93144	-125.81	105.947	17.2728	0.406569	24.7272	1	ns	Games-Howell
Baseline	ApoE, 2Gy, 3m	ApoE, 8Gy, 18m	24	9	-17.0864	-137.658	103.485	17.4879	0.690872	20.1395	1	ns	Games-Howell
Baseline	ApoE, 2Gy, 3m	BL6, 10Gy, 18m	24	8	16.8271	-177.037	210.692	24.9886	0.47616	10.8806	1	ns	Games-Howell
Baseline	ApoE, 2Gy, 3m	ApoE, 10Gy, 18m	24	8	31.5146	-98.8831	161.912	18.3188	1.21646	16.47	1	ns	Games-Howell
Baseline	ApoE, 2Gy, 3m	BL6, 16Gy, 18m	24	11	-19.4434	-112.944	74.0575	14.3432	0.958539	32.2156	1	ns	Games-Howell
Baseline	ApoE, 2Gy, 3m	ApoE, 16Gy, 18m	24	10	5.32283	-115.213	125.858	17.6799	0.212886	21.8143	1	ns	Games-Howell
Baseline	BL6, 5Gy, 3m	ApoE, 5Gy, 3m	23	24	-82.8484	-188.265	22.5681	16.4611	3.55886	39.4052	0.385	ns	Games-Howell
Baseline	BL6, 5Gy, 3m	BL6, 8Gy, 3m	23	22	18.5028	-108.408	145.413	19.9371	0.656239	42.5749	1	ns	Games-Howell
Baseline	BL6, 5Gy, 3m	ApoE, 8Gy, 3m	23	24	-77.1172	-206.285	52.0509	20.3618	2.67806	44.6178	0.92	ns	Games-Howell
Baseline	BL6, 5Gy, 3m	BL6, 10Gy, 3m	23	23	-39.6326	-147.163	67.8976	16.8261	1.66554	40.4474	1	ns	Games-Howell
Baseline	BL6, 5Gy, 3m	ApoE, 10Gy, 3m	23	24	-110.573	-212.149	-8.9976	15.7367	4.96845	35.873	0.018	*	Games-Howell
Baseline	BL6, 5Gy, 3m	BL6, 16Gy, 3m	23	24	-11.8559	-146.259	122.547	21.1621	0.396152	43.9003	1	ns	Games-Howell
Baseline	BL6, 5Gy, 3m	ApoE, 16Gy, 3m	23	22	-94.8194	-200.494	10.8548	16.4815	4.06805	38.8238	0.148	ns	Games-Howell
Baseline	BL6, 5Gy, 3m	BL6, Control, 6m	23	117	-69.261	-164.358	25.8357	14.3645	3.40945	27.7321	0.492	ns	Games-Howell
Baseline	BL6, 5Gy, 3m	ApoE, Control, 6m	23	117	-103.513	-198.022	-9.00363	14.2071	5.152	26.5639	0.019	*	Games-Howell
Baseline	BL6, 5Gy, 3m	BL6, 2Gy, 6m	23	23	-60.1036	-174.249	54.0424	17.9502	2.36764	43.1651	0.985	ns	Games-Howell
Baseline	BL6, 5Gy, 3m	ApoE, 2Gy, 6m	23	24	-98.5759	-201.367	4.21506	15.9716	4.36423	37.1093	0.078	ns	Games-Howell
Baseline	BL6, 5Gy, 3m	BL6, 5Gy, 6m	23	23	-78.9113	-196.699	38.876	18.5428	3.00918	43.8008	0.756	ns	Games-Howell
Baseline	BL6, 5Gy, 3m	ApoE, 5Gy, 6m	23	24	-108.511	-210.677	-6.34552	15.8515	4.84049	36.4875	0.025	*	Games-Howell
Baseline	BL6, 5Gy, 3m	BL6, 8Gy, 6m	23	22	-58.1985	-185.869	69.4719	20.0531	2.05218	42.4806	0.999	ns	Games-Howell
Baseline	BL6, 5Gy, 3m	ApoE, 8Gy, 6m	23	24	-70.1008	-177.551	37.3491	16.8267	2.94584	40.8537	0.792	ns	Games-Howell
Baseline	BL6, 5Gy, 3m	BL6, 10Gy, 6m	23	22	-56.7867	-163.019	49.4453	16.5811	2.42169	39.1904	0.977	ns	Games-Howell
Baseline	BL6, 5Gy, 3m	ApoE, 10Gy, 6m	23	23	-94.6287	-198.583	9.3257	16.1804	4.13541	37.8815	0.129	ns	Games-Howell
Baseline	BL6, 5Gy, 3m	BL6, 16Gy, 6m	23	24	-61.5284	-167.485	44.4276	16.5591	2.62738	39.8165	0.933	ns	Games-Howell
Baseline	BL6, 5Gy, 3m	ApoE, 16Gy, 6m	23	21	-71.0769	-181.128	38.9746	17.2237	2.91801	40.5396	0.808	ns	Games-Howell
Baseline	BL6, 5Gy, 3m	BL6, Control, 9m	23	112	-91.1112	-187.596	5.37367	14.7199	4.37675	30.4729	0.088	ns	Games-Howell
Baseline	BL6, 5Gy, 3m	ApoE, Control, 9m	23	107	-116.804	-211.482	-22.125	14.2523	5.79504	26.8911	0.004	**	Games-Howell
Baseline	BL6, 5Gy, 3m	BL6, 2Gy, 9m	23	21	-134.838	-240.08	-29.5958	16.3893	5.81749	38.1181	0.002	**	Games-Howell
Baseline	BL6, 5Gy, 3m	ApoE, 2Gy, 9m	23	22	-146.949	-249.277	-44.622	15.8639	6.55004	36.1512	0.000211	***	Games-Howell
Baseline	BL6, 5Gy, 3m	BL6, 5Gy, 9m	23	23	-86.2677	-208.461	35.9261	19.2428	3.17004	43.9966	0.648	ns	Games-Howell
Baseline	BL6, 5Gy, 3m	ApoE, 5Gy, 9m	23	22	-120.042	-221.4	-18.6833	15.6774	5.4143	35.2155	0.006	**	Games-Howell
Baseline	BL6, 5Gy, 3m	BL6, 8Gy, 9m	23	24	-94.7953	-201.885	12.2942	16.7626	3.9988	40.6169	0.168	ns	Games-Howell
Baseline	BL6, 5Gy, 3m	ApoE, 8Gy, 9m	23	21	-93.1851	-198.152	11.782	16.3399	4.03257	37.9336	0.161	ns	Games-Howell
Baseline	BL6, 5Gy, 3m	BL6, 10Gy, 9m	23	20	-96.4926	-209.34	16.3546	17.6621	3.86311	40.5641	0.222	ns	Games-Howell
Baseline	BL6, 5Gy, 3m	ApoE, 10Gy, 9m	23	24	-111.243	-214.838	-7.64698	16.124	4.87846	37.8663	0.021	*	Games-Howell
Baseline	BL6, 5Gy, 3m	BL6, 16Gy, 9m	23	24	-70.4822	-202.439	61.4742	20.7895	2.39729	44.2677	0.982	ns	Games-Howell
Baseline	BL6, 5Gy, 3m	ApoE, 16Gy, 9m	23	16	-80.9582	-200.854	38.938	18.5978	3.07811	36.3813	0.707	ns	Games-Howell
Baseline	BL6, 5Gy, 3m	BL6, Control, 12m	23	112	-107.391	-201.939	-12.8441	14.2171	5.34126	26.6351	0.012	*	Games-Howell
Baseline	BL6, 5Gy, 3m	ApoE, Control, 12m	23	99	-117.732	-212.09	-23.3738	14.1648	5.87717	26.2476	0.004	**	Games-Howell
Baseline	BL6, 5Gy, 3m	BL6, 2Gy, 12m	23	21	-57.4693	-168.868	53.9299	17.4492	2.32887	40.9772	0.988	ns	Games-Howell
Baseline	BL6, 5Gy, 3m	ApoE, 2Gy, 12m	23	18	-132.459	-240.879	-24.038	16.8804	5.54858	38.0128	0.003	**	Games-Howell
Baseline	BL6, 5Gy, 3m	BL6, 5Gy, 12m	23	23	-61.2804	-172.156	49.5955	17.4037	2.4898	42.112	0.967	ns	Games-Howell
Baseline	BL6, 5Gy, 3m	ApoE, 5Gy, 12m	23	22	-114.334	-214.638	-14.0295	15.4698	5.22609	34.1095	0.01	**	Games-Howell
Baseline	BL6, 5Gy, 3m	BL6, 8Gy, 12m	23	24	-96.6609	-203.521	10.1989	16.7216	4.08749	40.4615	0.139	ns	Games-Howell
Baseline	BL6, 5Gy, 3m	ApoE, 8Gy, 12m	23	22	-133.823	-234.939	-32.7076	15.63	6.05419	34.9689	0.000977	***	Games-Howell
Baseline	BL6, 5Gy, 3m	BL6, 10Gy, 12m	23	23	-104.903	-210.101	0.293769	16.4088	4.52062	38.8738	0.052	ns	Games-Howell
Baseline	BL6, 5Gy, 3m	ApoE, 10Gy, 12m	23	20	-135.968	-236.361	-35.5755	15.4703	6.21475	33.7981	0.000696	***	Games-Howell
Baseline	BL6, 5Gy, 3m	BL6, 16Gy, 12m	23	23	-118.115	-223.629	-12.6019	16.4662	5.07222	39.1086	0.012	*	Games-Howell
Baseline	BL6, 5Gy, 3m	ApoE, 16Gy, 12m	23	19	-93.3216	-200.593	13.9503	16.7092	3.94922	38.2225	0.19	ns	Games-Howell
Baseline	BL6, 5Gy, 3m	BL6, Control, 18m	23	48	-88.3705	-189.307	12.5659	15.702	3.97958	37.6326	0.18	ns	Games-Howell
Baseline	BL6, 5Gy, 3m	ApoE, Control, 18m	23	43	-118.705	-216	-21.4097	14.887	5.63828	31.3775	0.004	**	Games-Howell
Baseline	BL6, 5Gy, 3m	BL6, 2Gy, 18m	23	7	-60.4069	-249.555	128.741	24.7745	1.72411	11.6324	0.999	ns	Games-Howell
Baseline	BL6, 5Gy, 3m	ApoE, 2Gy, 18m	23	8	-120.486	-303.546	62.5731	24.7615	3.4407	13.475	0.502	ns	Games-Howell
Baseline	BL6, 5Gy, 3m	BL6, 5Gy, 18m	23	11	-68.9344	-223.606	85.7369	22.6123	2.15564	21.2966	0.992	ns	Games-Howell
Baseline	BL6, 5Gy, 3m	ApoE, 5Gy, 18m	23	9	-119.111	-251.8	13.5765	19.5531	4.30747	22.5868	0.127	ns	Games-Howell
Baseline	BL6, 5Gy, 3m	BL6, 8Gy, 18m	23	11	-115.33	-239.486	8.82604	18.7944	4.3391	28.2854	0.101	ns	Games-Howell
Baseline	BL6, 5Gy, 3m	ApoE, 8Gy, 18m	23	9	-122.485	-250.469	5.49908	18.9922	4.56028	23.8493	0.075	ns	Games-Howell
Baseline	BL6, 5Gy, 3m	BL6, 10Gy, 18m	23	8	-88.5714	-284.038	106.896	26.0635	2.40295	12.592	0.944	ns	Games-Howell
Baseline	BL6, 5Gy, 3m	ApoE, 10Gy, 18m	23	8	-73.8839	-210.327	62.5589	19.76	2.64392	19.9321	0.9	ns	Games-Howell
Baseline	BL6, 5Gy, 3m	BL6, 16Gy, 18m	23	11	-124.842	-230.159	-19.525	16.1433	5.4683	31.9587	0.006	**	Games-Howell
Baseline	BL6, 5Gy, 3m	ApoE, 16Gy, 18m	23	10	-100.076	-228.189	28.0373	19.1692	3.69156	25.523	0.337	ns	Games-Howell
Baseline	ApoE, 5Gy, 3m	BL6, 8Gy, 3m	24	22	101.351	-10.636	213.339	17.3618	4.12782	36.1592	0.135	ns	Games-Howell
Baseline	ApoE, 5Gy, 3m	ApoE, 8Gy, 3m	24	24	5.73125	-108.849	120.312	17.8478	0.227064	38.2278	1	ns	Games-Howell
Baseline	ApoE, 5Gy, 3m	BL6, 10Gy, 3m	24	23	43.2158	-43.5407	129.972	13.677	2.23427	44.6605	0.994	ns	Games-Howell
Baseline	ApoE, 5Gy, 3m	ApoE, 10Gy, 3m	24	24	-27.7249	-105.789	50.3394	12.3121	1.59229	44.9362	1	ns	Games-Howell
Baseline	ApoE, 5Gy, 3m	BL6, 16Gy, 3m	24	24	70.9925	-49.8265	191.812	18.7558	2.67646	36.7181	0.914	ns	Games-Howell
Baseline	ApoE, 5Gy, 3m	ApoE, 16Gy, 3m	24	22	-11.971	-96.1295	72.1875	13.2508	0.638811	43.8932	1	ns	Games-Howell
Baseline	ApoE, 5Gy, 3m	BL6, Control, 6m	24	117	13.5875	-54.1619	81.3368	10.5016	0.914892	36.0857	1	ns	Games-Howell
Baseline	ApoE, 5Gy, 3m	ApoE, Control, 6m	24	117	-20.6646	-87.49	46.1608	10.2852	1.42069	33.3603	1	ns	Games-Howell
Baseline	ApoE, 5Gy, 3m	BL6, 2Gy, 6m	24	23	22.7449	-73.0172	118.507	15.0385	1.06946	42.3755	1	ns	Games-Howell
Baseline	ApoE, 5Gy, 3m	ApoE, 2Gy, 6m	24	24	-15.7275	-95.61	64.155	12.611	0.881852	45.5462	1	ns	Games-Howell
Baseline	ApoE, 5Gy, 3m	BL6, 5Gy, 6m	24	23	3.93714	-96.5704	104.445	15.7411	0.176861	40.9054	1	ns	Games-Howell
Baseline	ApoE, 5Gy, 3m	ApoE, 5Gy, 6m	24	24	-25.6629	-104.614	53.2879	12.4585	1.45654	45.271	1	ns	Games-Howell
Baseline	ApoE, 5Gy, 3m	BL6, 8Gy, 6m	24	22	24.6499	-88.2627	137.563	17.4949	0.996299	35.9148	1	ns	Games-Howell
Baseline	ApoE, 5Gy, 3m	ApoE, 8Gy, 6m	24	24	12.7476	-73.8575	99.3528	13.6778	0.659022	45.8062	1	ns	Games-Howell
Baseline	ApoE, 5Gy, 3m	BL6, 10Gy, 6m	24	22	26.0617	-58.8959	111.019	13.3745	1.37787	43.7993	1	ns	Games-Howell
Baseline	ApoE, 5Gy, 3m	ApoE, 10Gy, 6m	24	23	-11.7803	-93.4076	69.8471	12.8744	0.647012	44.9509	1	ns	Games-Howell
Baseline	ApoE, 5Gy, 3m	BL6, 16Gy, 6m	24	24	21.32	-63.1693	105.809	13.3473	1.12948	45.9848	1	ns	Games-Howell
Baseline	ApoE, 5Gy, 3m	ApoE, 16Gy, 6m	24	21	11.7715	-78.5826	102.126	14.1633	0.587696	41.373	1	ns	Games-Howell
Baseline	ApoE, 5Gy, 3m	BL6, Control, 9m	24	112	-8.2628	-78.1851	61.6595	10.9827	0.531988	42.485	1	ns	Games-Howell
Baseline	ApoE, 5Gy, 3m	ApoE, Control, 9m	24	107	-33.9553	-101.049	33.1389	10.3476	2.32034	34.1031	0.986	ns	Games-Howell
Baseline	ApoE, 5Gy, 3m	BL6, 2Gy, 9m	24	21	-51.9894	-135.565	31.5861	13.136	2.79857	42.8644	0.871	ns	Games-Howell
Baseline	ApoE, 5Gy, 3m	ApoE, 2Gy, 9m	24	22	-64.101	-143.349	15.1471	12.4742	3.63359	43.7292	0.335	ns	Games-Howell
Baseline	ApoE, 5Gy, 3m	BL6, 5Gy, 9m	24	23	-3.41922	-109.512	102.673	16.5599	0.146001	39.2045	1	ns	Games-Howell
Baseline	ApoE, 5Gy, 3m	ApoE, 5Gy, 9m	24	22	-37.1933	-114.98	40.5934	12.2363	2.14932	43.3454	0.997	ns	Games-Howell
Baseline	ApoE, 5Gy, 3m	BL6, 8Gy, 9m	24	24	-11.9469	-98.0448	74.151	13.5989	0.621208	45.8654	1	ns	Games-Howell
Baseline	ApoE, 5Gy, 3m	ApoE, 8Gy, 9m	24	21	-10.3367	-93.5135	72.8402	13.0743	0.559045	42.9067	1	ns	Games-Howell
Baseline	ApoE, 5Gy, 3m	BL6, 10Gy, 9m	24	20	-13.6442	-107.855	80.5662	14.6933	0.656618	38.8169	1	ns	Games-Howell
Baseline	ApoE, 5Gy, 3m	ApoE, 10Gy, 9m	24	24	-28.3942	-109.465	52.6765	12.8035	1.56815	45.7944	1	ns	Games-Howell
Baseline	ApoE, 5Gy, 3m	BL6, 16Gy, 9m	24	24	12.3663	-105.554	130.286	18.3343	0.476935	37.3963	1	ns	Games-Howell
Baseline	ApoE, 5Gy, 3m	ApoE, 16Gy, 9m	24	16	1.89021	-101.927	105.708	15.8058	0.0845627	29.8609	1	ns	Games-Howell
Baseline	ApoE, 5Gy, 3m	BL6, Control, 12m	24	112	-24.5429	-91.429	42.3431	10.2991	1.68506	33.5181	1	ns	Games-Howell
Baseline	ApoE, 5Gy, 3m	ApoE, Control, 12m	24	99	-34.8835	-101.474	31.7072	10.2268	2.41194	32.5991	0.974	ns	Games-Howell
Baseline	ApoE, 5Gy, 3m	BL6, 2Gy, 12m	24	21	25.3792	-66.8155	117.574	14.4368	1.24306	40.8199	1	ns	Games-Howell
Baseline	ApoE, 5Gy, 3m	ApoE, 2Gy, 12m	24	18	-49.6103	-137.879	38.6581	13.7439	2.55239	38.0467	0.952	ns	Games-Howell
Baseline	ApoE, 5Gy, 3m	BL6, 5Gy, 12m	24	23	21.568	-69.8122	112.948	14.3817	1.06043	43.639	1	ns	Games-Howell
Baseline	ApoE, 5Gy, 3m	ApoE, 5Gy, 12m	24	22	-31.4855	-107.661	44.6896	11.969	1.8601	42.6825	1	ns	Games-Howell
Baseline	ApoE, 5Gy, 3m	BL6, 8Gy, 12m	24	24	-13.8125	-99.5861	71.9611	13.5483	0.720893	45.8982	1	ns	Games-Howell
Baseline	ApoE, 5Gy, 3m	ApoE, 8Gy, 12m	24	22	-50.9746	-128.392	26.4426	12.1755	2.96042	43.2171	0.785	ns	Games-Howell
Baseline	ApoE, 5Gy, 3m	BL6, 10Gy, 12m	24	23	-22.055	-105.489	61.3793	13.1603	1.18502	44.9932	1	ns	Games-Howell
Baseline	ApoE, 5Gy, 3m	ApoE, 10Gy, 12m	24	20	-53.1197	-129.484	23.2449	11.9697	3.13802	41.342	0.67	ns	Games-Howell
Baseline	ApoE, 5Gy, 3m	BL6, 16Gy, 12m	24	23	-35.2668	-119.156	48.6229	13.2318	1.88466	44.9758	1	ns	Games-Howell
Baseline	ApoE, 5Gy, 3m	ApoE, 16Gy, 12m	24	19	-10.4731	-97.0563	76.1101	13.533	0.547226	39.8727	1	ns	Games-Howell
Baseline	ApoE, 5Gy, 3m	BL6, Control, 18m	24	48	-5.52209	-82.3436	71.2995	12.2677	0.318291	54.3017	1	ns	Games-Howell
Baseline	ApoE, 5Gy, 3m	ApoE, Control, 18m	24	43	-35.8563	-107.14	35.4275	11.2056	2.26263	42.9467	0.993	ns	Games-Howell
Baseline	ApoE, 5Gy, 3m	BL6, 2Gy, 18m	24	7	22.4415	-165.864	210.747	22.7535	0.697412	8.59439	1	ns	Games-Howell
Baseline	ApoE, 5Gy, 3m	ApoE, 2Gy, 18m	24	8	-37.6379	-217.841	142.565	22.7393	1.1704	10.0137	1	ns	Games-Howell
Baseline	ApoE, 5Gy, 3m	BL6, 5Gy, 18m	24	11	13.914	-132.599	160.427	20.378	0.48281	15.5659	1	ns	Games-Howell
Baseline	ApoE, 5Gy, 3m	ApoE, 5Gy, 18m	24	9	-36.2631	-157.947	85.4206	16.9195	1.51552	15.5403	1	ns	Games-Howell
Baseline	ApoE, 5Gy, 3m	BL6, 8Gy, 18m	24	11	-32.4814	-142.699	77.7363	16.0366	1.43221	20.585	1	ns	Games-Howell
Baseline	ApoE, 5Gy, 3m	ApoE, 8Gy, 18m	24	9	-39.6364	-155.458	76.1855	16.2681	1.72283	16.4519	1	ns	Games-Howell
Baseline	ApoE, 5Gy, 3m	BL6, 10Gy, 18m	24	8	-5.72292	-199.324	187.878	24.1506	0.167562	9.59647	1	ns	Games-Howell
Baseline	ApoE, 5Gy, 3m	ApoE, 10Gy, 18m	24	8	8.96458	-117.959	135.889	17.1582	0.369441	13.4363	1	ns	Games-Howell
Baseline	ApoE, 5Gy, 3m	BL6, 16Gy, 18m	24	11	-41.9934	-126.443	42.4563	12.8278	2.31481	29.2121	0.984	ns	Games-Howell
Baseline	ApoE, 5Gy, 3m	ApoE, 16Gy, 18m	24	10	-17.2272	-132.774	98.3196	16.4743	0.739421	18.0002	1	ns	Games-Howell
Baseline	BL6, 8Gy, 3m	ApoE, 8Gy, 3m	22	24	-95.62	-229.585	38.3451	21.0965	3.20496	43.9978	0.623	ns	Games-Howell
Baseline	BL6, 8Gy, 3m	BL6, 10Gy, 3m	22	23	-58.1355	-172.035	55.764	17.7082	2.32141	37.3715	0.987	ns	Games-Howell
Baseline	BL6, 8Gy, 3m	ApoE, 10Gy, 3m	22	24	-129.076	-237.605	-20.5471	16.6766	5.47299	32.7857	0.006	**	Games-Howell
Baseline	BL6, 8Gy, 3m	BL6, 16Gy, 3m	22	24	-30.3588	-169.272	108.554	21.8701	0.981566	43.8428	1	ns	Games-Howell
Baseline	BL6, 8Gy, 3m	ApoE, 16Gy, 3m	22	22	-113.322	-225.535	-1.10962	17.3811	4.61024	35.7894	0.045	*	Games-Howell
Baseline	BL6, 8Gy, 3m	BL6, Control, 6m	22	117	-87.7638	-190.54	15.0126	15.3884	4.03282	25.6666	0.192	ns	Games-Howell
Baseline	BL6, 8Gy, 3m	ApoE, Control, 6m	22	117	-122.016	-224.271	-19.7607	15.2415	5.66074	24.7189	0.007	**	Games-Howell
Baseline	BL6, 8Gy, 3m	BL6, 2Gy, 6m	22	23	-78.6064	-198.558	41.3456	18.7796	2.95976	40.7175	0.784	ns	Games-Howell
Baseline	BL6, 8Gy, 3m	ApoE, 2Gy, 6m	22	24	-117.079	-226.699	-7.45896	16.8984	4.89912	33.9331	0.023	*	Games-Howell
Baseline	BL6, 8Gy, 3m	BL6, 5Gy, 6m	22	23	-97.4142	-220.73	25.902	19.3468	3.56039	41.8383	0.381	ns	Games-Howell
Baseline	BL6, 8Gy, 3m	ApoE, 5Gy, 6m	22	24	-127.014	-236.073	-17.9559	16.7849	5.35079	33.3523	0.007	**	Games-Howell
Baseline	BL6, 8Gy, 3m	BL6, 8Gy, 6m	22	22	-76.7014	-209.235	55.8318	20.7988	2.60765	41.9952	0.94	ns	Games-Howell
Baseline	BL6, 8Gy, 3m	ApoE, 8Gy, 6m	22	24	-88.6036	-202.434	25.2272	17.7088	3.53792	37.6544	0.4	ns	Games-Howell
Baseline	BL6, 8Gy, 3m	BL6, 10Gy, 6m	22	22	-75.2895	-188.007	37.4278	17.4756	3.0464	36.1747	0.728	ns	Games-Howell
Baseline	BL6, 8Gy, 3m	ApoE, 10Gy, 6m	22	23	-113.132	-223.795	-2.46771	17.0959	4.67926	34.7398	0.039	*	Games-Howell
Baseline	BL6, 8Gy, 3m	BL6, 16Gy, 6m	22	24	-80.0313	-192.507	32.4443	17.4547	3.24214	36.575	0.597	ns	Games-Howell
Baseline	BL6, 8Gy, 3m	ApoE, 16Gy, 6m	22	21	-89.5797	-205.764	26.605	18.0864	3.50221	37.9412	0.422	ns	Games-Howell
Baseline	BL6, 8Gy, 3m	BL6, Control, 9m	22	112	-109.614	-213.625	-5.60294	15.7206	4.93039	27.8873	0.029	*	Games-Howell
Baseline	BL6, 8Gy, 3m	ApoE, Control, 9m	22	107	-135.307	-237.712	-32.9014	15.2837	6.26001	24.9854	0.002	**	Games-Howell
Baseline	BL6, 8Gy, 3m	BL6, 2Gy, 9m	22	21	-153.341	-265.158	-41.523	17.2937	6.2698	35.1821	0.00052	***	Games-Howell
Baseline	BL6, 8Gy, 3m	ApoE, 2Gy, 9m	22	22	-165.452	-274.65	-56.2544	16.7966	6.96525	33.1449	9.43e-05	****	Games-Howell
Baseline	BL6, 8Gy, 3m	BL6, 5Gy, 9m	22	23	-104.771	-232.185	22.6438	20.0187	3.70074	42.6456	0.298	ns	Games-Howell
Baseline	BL6, 8Gy, 3m	ApoE, 5Gy, 9m	22	22	-138.545	-246.874	-30.215	16.6206	5.89424	32.2683	0.002	**	Games-Howell
Baseline	BL6, 8Gy, 3m	BL6, 8Gy, 9m	22	24	-113.298	-226.802	0.205297	17.6479	4.53957	37.4036	0.051	ns	Games-Howell
Baseline	BL6, 8Gy, 3m	ApoE, 8Gy, 9m	22	21	-111.688	-223.257	-0.118495	17.2469	4.5791	34.9902	0.049	*	Games-Howell
Baseline	BL6, 8Gy, 3m	BL6, 10Gy, 9m	22	20	-114.995	-233.731	3.74039	18.5044	4.39432	38.4607	0.071	ns	Games-Howell
Baseline	BL6, 8Gy, 3m	ApoE, 10Gy, 9m	22	24	-129.745	-240.089	-19.4017	17.0425	5.38324	34.6516	0.006	**	Games-Howell
Baseline	BL6, 8Gy, 3m	BL6, 16Gy, 9m	22	24	-88.985	-225.582	47.6115	21.5096	2.92529	43.9615	0.806	ns	Games-Howell
Baseline	BL6, 8Gy, 3m	ApoE, 16Gy, 9m	22	16	-99.4611	-224.65	25.728	19.3995	3.62533	35.9677	0.35	ns	Games-Howell
Baseline	BL6, 8Gy, 3m	BL6, Control, 12m	22	112	-125.894	-228.183	-23.6055	15.2509	5.83709	24.7772	0.005	**	Games-Howell
Baseline	BL6, 8Gy, 3m	ApoE, Control, 12m	22	99	-136.235	-238.355	-34.1141	15.2021	6.33677	24.4634	0.002	**	Games-Howell
Baseline	BL6, 8Gy, 3m	BL6, 2Gy, 12m	22	21	-75.9721	-193.389	41.4444	18.3013	2.93533	38.5265	0.796	ns	Games-Howell
Baseline	BL6, 8Gy, 3m	ApoE, 2Gy, 12m	22	18	-150.962	-265.64	-36.2826	17.7599	6.01052	35.7151	0.001	***	Games-Howell
Baseline	BL6, 8Gy, 3m	BL6, 5Gy, 12m	22	23	-79.7833	-196.734	37.167	18.258	3.0899	39.2939	0.701	ns	Games-Howell
Baseline	BL6, 8Gy, 3m	ApoE, 5Gy, 12m	22	22	-132.837	-240.224	-25.4493	16.4249	5.71875	31.2555	0.003	**	Games-Howell
Baseline	BL6, 8Gy, 3m	BL6, 8Gy, 12m	22	24	-115.164	-228.459	-1.8688	17.609	4.62452	37.2405	0.042	*	Games-Howell
Baseline	BL6, 8Gy, 3m	ApoE, 8Gy, 12m	22	22	-152.326	-260.438	-44.2137	16.5759	6.49802	32.0404	0.000388	***	Games-Howell
Baseline	BL6, 8Gy, 3m	BL6, 10Gy, 12m	22	23	-123.406	-235.192	-11.6209	17.3122	5.04046	35.7254	0.015	*	Games-Howell
Baseline	BL6, 8Gy, 3m	ApoE, 10Gy, 12m	22	20	-154.471	-261.932	-47.0097	16.4254	6.64992	31.05	0.000293	***	Games-Howell
Baseline	BL6, 8Gy, 3m	BL6, 16Gy, 12m	22	23	-136.618	-248.689	-24.5469	17.3666	5.56261	35.9639	0.004	**	Games-Howell
Baseline	BL6, 8Gy, 3m	ApoE, 16Gy, 12m	22	19	-111.824	-225.468	1.81912	17.5972	4.49343	35.6613	0.06	ns	Games-Howell
Baseline	BL6, 8Gy, 3m	BL6, Control, 18m	22	48	-106.873	-214.856	1.10967	16.6438	4.54048	33.8828	0.056	ns	Games-Howell
Baseline	BL6, 8Gy, 3m	ApoE, Control, 18m	22	43	-137.208	-241.932	-32.4832	15.8772	6.11068	28.6915	0.002	**	Games-Howell
Baseline	BL6, 8Gy, 3m	BL6, 2Gy, 18m	22	7	-78.9097	-269.358	111.538	25.3819	2.19832	12.5638	0.978	ns	Games-Howell
Baseline	BL6, 8Gy, 3m	ApoE, 2Gy, 18m	22	8	-138.989	-323.801	45.8225	25.3691	3.87401	14.5095	0.306	ns	Games-Howell
Baseline	BL6, 8Gy, 3m	BL6, 5Gy, 18m	22	11	-87.4373	-245.279	70.4042	23.2762	2.65626	22.7084	0.901	ns	Games-Howell
Baseline	BL6, 8Gy, 3m	ApoE, 5Gy, 18m	22	9	-137.614	-274.47	-0.758532	20.3172	4.78944	23.9281	0.047	*	Games-Howell
Baseline	BL6, 8Gy, 3m	BL6, 8Gy, 18m	22	11	-133.833	-262.844	-4.8213	19.588	4.83121	29.0911	0.034	*	Games-Howell
Baseline	BL6, 8Gy, 3m	ApoE, 8Gy, 18m	22	9	-140.988	-273.456	-8.5196	19.778	5.04063	25.0638	0.026	*	Games-Howell
Baseline	BL6, 8Gy, 3m	BL6, 10Gy, 18m	22	8	-107.074	-303.936	89.7876	26.6415	2.84192	13.5073	0.8	ns	Games-Howell
Baseline	BL6, 8Gy, 3m	ApoE, 10Gy, 18m	22	8	-92.3867	-232.672	47.8987	20.5164	3.18416	21.3506	0.634	ns	Games-Howell
Baseline	BL6, 8Gy, 3m	BL6, 16Gy, 18m	22	11	-143.345	-255.15	-31.5389	17.0608	5.94111	30.5346	0.002	**	Games-Howell
Baseline	BL6, 8Gy, 3m	ApoE, 16Gy, 18m	22	10	-118.578	-251.225	14.0678	19.948	4.20332	26.6575	0.138	ns	Games-Howell
Baseline	ApoE, 8Gy, 3m	BL6, 10Gy, 3m	24	23	37.4846	-78.9636	153.933	18.185	1.45755	39.4398	1	ns	Games-Howell
Baseline	ApoE, 8Gy, 3m	ApoE, 10Gy, 3m	24	24	-33.4562	-144.645	77.7328	17.182	1.37685	34.8532	1	ns	Games-Howell
Baseline	ApoE, 8Gy, 3m	BL6, 16Gy, 3m	24	24	65.2613	-75.6743	206.197	22.2579	2.07327	45.7939	0.999	ns	Games-Howell
Baseline	ApoE, 8Gy, 3m	ApoE, 16Gy, 3m	24	22	-17.7022	-132.496	97.0919	17.8667	0.7006	37.8573	1	ns	Games-Howell
Baseline	ApoE, 8Gy, 3m	BL6, Control, 6m	24	117	7.85622	-97.6433	113.356	15.9347	0.348621	27.7146	1	ns	Games-Howell
Baseline	ApoE, 8Gy, 3m	ApoE, Control, 6m	24	117	-26.3958	-131.367	78.5757	15.793	1.18183	26.7598	1	ns	Games-Howell
Baseline	ApoE, 8Gy, 3m	BL6, 2Gy, 6m	24	23	17.0136	-105.351	139.378	19.2299	0.625613	42.7822	1	ns	Games-Howell
Baseline	ApoE, 8Gy, 3m	ApoE, 2Gy, 6m	24	24	-21.4587	-133.719	90.8013	17.3974	0.872177	36.0012	1	ns	Games-Howell
Baseline	ApoE, 8Gy, 3m	BL6, 5Gy, 6m	24	23	-1.79411	-127.447	123.859	19.7842	0.0641234	43.8957	1	ns	Games-Howell
Baseline	ApoE, 8Gy, 3m	ApoE, 5Gy, 6m	24	24	-31.3942	-143.103	80.3147	17.2872	1.28413	35.4201	1	ns	Games-Howell
Baseline	ApoE, 8Gy, 3m	BL6, 8Gy, 6m	24	22	18.9187	-115.746	153.583	21.2062	0.63083	43.9862	1	ns	Games-Howell
Baseline	ApoE, 8Gy, 3m	ApoE, 8Gy, 6m	24	24	7.0164	-109.369	123.401	18.1856	0.272818	39.723	1	ns	Games-Howell
Baseline	ApoE, 8Gy, 3m	BL6, 10Gy, 6m	24	22	20.3305	-94.9574	135.618	17.9586	0.800498	38.2426	1	ns	Games-Howell
Baseline	ApoE, 8Gy, 3m	ApoE, 10Gy, 6m	24	23	-17.5115	-130.792	95.7695	17.5893	0.703979	36.8079	1	ns	Games-Howell
Baseline	ApoE, 8Gy, 3m	BL6, 16Gy, 6m	24	24	15.5887	-99.4699	130.647	17.9383	0.61449	38.6436	1	ns	Games-Howell
Baseline	ApoE, 8Gy, 3m	ApoE, 16Gy, 6m	24	21	6.0403	-112.632	124.713	18.5535	0.230206	40.0067	1	ns	Games-Howell
Baseline	ApoE, 8Gy, 3m	BL6, Control, 9m	24	112	-13.994	-120.736	92.748	16.2559	0.608721	29.9474	1	ns	Games-Howell
Baseline	ApoE, 8Gy, 3m	ApoE, Control, 9m	24	107	-39.6865	-144.81	65.437	15.8337	1.77233	27.0284	1	ns	Games-Howell
Baseline	ApoE, 8Gy, 3m	BL6, 2Gy, 9m	24	21	-57.7207	-172.124	56.683	17.7817	2.29532	37.2494	0.989	ns	Games-Howell
Baseline	ApoE, 8Gy, 3m	ApoE, 2Gy, 9m	24	22	-69.8322	-181.673	42.0082	17.2986	2.85451	35.2121	0.836	ns	Games-Howell
Baseline	ApoE, 8Gy, 3m	BL6, 5Gy, 9m	24	23	-9.15047	-138.811	120.511	20.4417	0.316528	44.6858	1	ns	Games-Howell
Baseline	ApoE, 8Gy, 3m	ApoE, 5Gy, 9m	24	22	-42.9245	-153.912	68.0634	17.1277	1.77211	34.3348	1	ns	Games-Howell
Baseline	ApoE, 8Gy, 3m	BL6, 8Gy, 9m	24	24	-17.6782	-133.743	98.3865	18.1263	0.689624	39.4722	1	ns	Games-Howell
Baseline	ApoE, 8Gy, 3m	ApoE, 8Gy, 9m	24	21	-16.0679	-130.229	98.0928	17.7361	0.640598	37.0575	1	ns	Games-Howell
Baseline	ApoE, 8Gy, 3m	BL6, 10Gy, 9m	24	20	-19.3754	-140.533	101.783	18.9612	0.722554	40.5195	1	ns	Games-Howell
Baseline	ApoE, 8Gy, 3m	ApoE, 10Gy, 9m	24	24	-34.1254	-147.096	78.8448	17.5374	1.37593	36.72	1	ns	Games-Howell
Baseline	ApoE, 8Gy, 3m	BL6, 16Gy, 9m	24	24	6.635	-132.028	145.298	21.9039	0.214193	45.9382	1	ns	Games-Howell
Baseline	ApoE, 8Gy, 3m	ApoE, 16Gy, 9m	24	16	-3.84104	-131.261	123.579	19.8357	0.136926	37.9489	1	ns	Games-Howell
Baseline	ApoE, 8Gy, 3m	BL6, Control, 12m	24	112	-30.2742	-135.28	74.7313	15.802	1.35471	26.8185	1	ns	Games-Howell
Baseline	ApoE, 8Gy, 3m	ApoE, Control, 12m	24	99	-40.6147	-145.449	64.2199	15.755	1.82285	26.5021	1	ns	Games-Howell
Baseline	ApoE, 8Gy, 3m	BL6, 2Gy, 12m	24	21	19.6479	-100.228	139.524	18.7631	0.740452	40.5906	1	ns	Games-Howell
Baseline	ApoE, 8Gy, 3m	ApoE, 2Gy, 12m	24	18	-55.3415	-172.526	61.8425	18.2353	2.14596	37.7759	0.997	ns	Games-Howell
Baseline	ApoE, 8Gy, 3m	BL6, 5Gy, 12m	24	23	15.8368	-103.594	135.268	18.7208	0.598173	41.3614	1	ns	Games-Howell
Baseline	ApoE, 8Gy, 3m	ApoE, 5Gy, 12m	24	22	-37.2168	-147.278	72.8448	16.9379	1.55369	33.3209	1	ns	Games-Howell
Baseline	ApoE, 8Gy, 3m	BL6, 8Gy, 12m	24	24	-19.5437	-135.404	96.3169	18.0884	0.763998	39.3092	1	ns	Games-Howell
Baseline	ApoE, 8Gy, 3m	ApoE, 8Gy, 12m	24	22	-56.7059	-167.48	54.0685	17.0844	2.34701	34.1067	0.983	ns	Games-Howell
Baseline	ApoE, 8Gy, 3m	BL6, 10Gy, 12m	24	23	-27.7863	-142.166	86.5933	17.7996	1.10384	37.7938	1	ns	Games-Howell
Baseline	ApoE, 8Gy, 3m	ApoE, 10Gy, 12m	24	20	-58.8509	-168.98	51.2781	16.9383	2.45678	33.1142	0.967	ns	Games-Howell
Baseline	ApoE, 8Gy, 3m	BL6, 16Gy, 12m	24	23	-40.998	-155.657	73.6613	17.8525	1.62386	38.0322	1	ns	Games-Howell
Baseline	ApoE, 8Gy, 3m	ApoE, 16Gy, 12m	24	19	-16.2044	-132.383	99.9747	18.0769	0.633858	37.7256	1	ns	Games-Howell
Baseline	ApoE, 8Gy, 3m	BL6, Control, 18m	24	48	-11.2533	-121.932	99.4252	17.1502	0.463977	35.9512	1	ns	Games-Howell
Baseline	ApoE, 8Gy, 3m	ApoE, Control, 18m	24	43	-41.5876	-149.034	65.8584	16.4073	1.7923	30.7536	1	ns	Games-Howell
Baseline	ApoE, 8Gy, 3m	BL6, 2Gy, 18m	24	7	16.7103	-174.276	207.696	25.7168	0.459464	13.1837	1	ns	Games-Howell
Baseline	ApoE, 8Gy, 3m	ApoE, 2Gy, 18m	24	8	-43.3692	-228.948	142.21	25.7042	1.19306	15.216	1	ns	Games-Howell
Baseline	ApoE, 8Gy, 3m	BL6, 5Gy, 18m	24	11	8.18277	-151.082	167.448	23.641	0.244748	23.9039	1	ns	Games-Howell
Baseline	ApoE, 8Gy, 3m	ApoE, 5Gy, 18m	24	9	-41.9943	-180.615	96.626	20.7341	1.43216	25.4474	1	ns	Games-Howell
Baseline	ApoE, 8Gy, 3m	BL6, 8Gy, 18m	24	11	-38.2127	-169.264	92.8385	20.0201	1.34966	30.8802	1	ns	Games-Howell
Baseline	ApoE, 8Gy, 3m	ApoE, 8Gy, 18m	24	9	-45.3676	-179.713	88.9782	20.206	1.58763	26.686	1	ns	Games-Howell
Baseline	ApoE, 8Gy, 3m	BL6, 10Gy, 18m	24	8	-11.4542	-208.925	186.017	26.9608	0.300411	14.113	1	ns	Games-Howell
Baseline	ApoE, 8Gy, 3m	ApoE, 10Gy, 18m	24	8	3.23333	-138.672	145.139	20.9293	0.10924	22.7342	1	ns	Games-Howell
Baseline	ApoE, 8Gy, 3m	BL6, 16Gy, 18m	24	11	-47.7246	-162.044	66.5947	17.5552	1.9223	32.5689	1	ns	Games-Howell
Baseline	ApoE, 8Gy, 3m	ApoE, 16Gy, 18m	24	10	-22.9584	-157.519	111.602	20.3724	0.796864	28.3247	1	ns	Games-Howell
Baseline	BL6, 10Gy, 3m	ApoE, 10Gy, 3m	23	24	-70.9407	-152.395	10.5138	12.796	3.92018	42.5699	0.195	ns	Games-Howell
Baseline	BL6, 10Gy, 3m	BL6, 16Gy, 3m	23	24	27.7767	-94.7648	150.318	19.0769	1.02957	37.9642	1	ns	Games-Howell
Baseline	BL6, 10Gy, 3m	ApoE, 16Gy, 3m	23	22	-55.1868	-142.35	31.9759	13.7016	2.84807	42.9383	0.847	ns	Games-Howell
Baseline	BL6, 10Gy, 3m	BL6, Control, 6m	23	117	-29.6284	-101.611	42.3546	11.0649	1.89341	32.9111	1	ns	Games-Howell
Baseline	BL6, 10Gy, 3m	ApoE, Control, 6m	23	117	-63.8804	-135.023	7.2618	10.8597	4.15942	30.6448	0.138	ns	Games-Howell
Baseline	BL6, 10Gy, 3m	BL6, 2Gy, 6m	23	23	-20.4709	-118.69	77.7481	15.4371	0.937685	42.8469	1	ns	Games-Howell
Baseline	BL6, 10Gy, 3m	ApoE, 2Gy, 6m	23	24	-58.9433	-142.097	24.21	13.0838	3.18556	43.4956	0.637	ns	Games-Howell
Baseline	BL6, 10Gy, 3m	BL6, 5Gy, 6m	23	23	-39.2787	-142.064	63.5063	16.1223	1.72272	41.7232	1	ns	Games-Howell
Baseline	BL6, 10Gy, 3m	ApoE, 5Gy, 6m	23	24	-68.8787	-151.161	13.4032	12.9369	3.76477	43.0548	0.264	ns	Games-Howell
Baseline	BL6, 10Gy, 3m	BL6, 8Gy, 6m	23	22	-18.5659	-133.366	96.2344	17.8387	0.735932	37.1367	1	ns	Games-Howell
Baseline	BL6, 10Gy, 3m	ApoE, 8Gy, 6m	23	24	-30.4682	-119.957	59.0204	14.1149	1.52635	44.978	1	ns	Games-Howell
Baseline	BL6, 10Gy, 3m	BL6, 10Gy, 6m	23	22	-17.1541	-105.071	70.7632	13.8213	0.877617	42.9835	1	ns	Games-Howell
Baseline	BL6, 10Gy, 3m	ApoE, 10Gy, 6m	23	23	-54.9961	-139.781	29.7891	13.3379	2.91561	43.3775	0.811	ns	Games-Howell
Baseline	BL6, 10Gy, 3m	BL6, 16Gy, 6m	23	24	-21.8958	-109.382	65.5905	13.7949	1.12235	44.7863	1	ns	Games-Howell
Baseline	BL6, 10Gy, 3m	ApoE, 16Gy, 6m	23	21	-31.4443	-124.475	61.5863	14.5859	1.52438	41.4853	1	ns	Games-Howell
Baseline	BL6, 10Gy, 3m	BL6, Control, 9m	23	112	-51.4786	-125.448	22.4911	11.5226	3.1591	38.2484	0.654	ns	Games-Howell
Baseline	BL6, 10Gy, 3m	ApoE, Control, 9m	23	107	-77.1711	-148.557	-5.7849	10.9189	4.99759	31.2674	0.021	*	Games-Howell
Baseline	BL6, 10Gy, 3m	BL6, 2Gy, 9m	23	21	-95.2052	-181.812	-8.59848	13.5906	4.95346	41.9598	0.015	*	Games-Howell
Baseline	BL6, 10Gy, 3m	ApoE, 2Gy, 9m	23	22	-107.317	-189.868	-24.7655	12.9521	5.85887	41.8699	0.001	***	Games-Howell
Baseline	BL6, 10Gy, 3m	BL6, 5Gy, 9m	23	23	-46.6351	-154.82	61.5504	16.9227	1.94862	40.2692	1	ns	Games-Howell
Baseline	BL6, 10Gy, 3m	ApoE, 5Gy, 9m	23	22	-80.4091	-161.597	0.778931	12.723	4.4689	41.2259	0.056	ns	Games-Howell
Baseline	BL6, 10Gy, 3m	BL6, 8Gy, 9m	23	24	-55.1627	-144.171	33.8452	14.0385	2.7785	44.9509	0.881	ns	Games-Howell
Baseline	BL6, 10Gy, 3m	ApoE, 8Gy, 9m	23	21	-53.5525	-139.784	32.6787	13.5309	2.79857	41.9312	0.87	ns	Games-Howell
Baseline	BL6, 10Gy, 3m	BL6, 10Gy, 9m	23	20	-56.86	-153.564	39.8438	15.1011	2.66247	39.421	0.922	ns	Games-Howell
Baseline	BL6, 10Gy, 3m	ApoE, 10Gy, 9m	23	24	-71.61	-155.877	12.6571	13.2694	3.81598	43.9623	0.238	ns	Games-Howell
Baseline	BL6, 10Gy, 3m	BL6, 16Gy, 9m	23	24	-30.8496	-150.557	88.8577	18.6627	1.16885	38.6342	1	ns	Games-Howell
Baseline	BL6, 10Gy, 3m	ApoE, 16Gy, 9m	23	16	-41.3256	-147.209	64.5579	16.1855	1.80542	31.0752	1	ns	Games-Howell
Baseline	BL6, 10Gy, 3m	BL6, Control, 12m	23	112	-67.7588	-138.956	3.43843	10.8729	4.40662	30.7781	0.082	ns	Games-Howell
Baseline	BL6, 10Gy, 3m	ApoE, Control, 12m	23	99	-78.0993	-149.028	-7.17078	10.8044	5.11129	30.0186	0.017	*	Games-Howell
Baseline	BL6, 10Gy, 3m	BL6, 2Gy, 12m	23	21	-17.8367	-112.623	76.9495	14.8516	0.849232	41.1396	1	ns	Games-Howell
Baseline	BL6, 10Gy, 3m	ApoE, 2Gy, 12m	23	18	-92.8261	-183.845	-1.80681	14.179	4.62925	38.2663	0.04	*	Games-Howell
Baseline	BL6, 10Gy, 3m	BL6, 5Gy, 12m	23	23	-21.6478	-115.673	72.377	14.7981	1.03441	43.6442	1	ns	Games-Howell
Baseline	BL6, 10Gy, 3m	ApoE, 5Gy, 12m	23	22	-74.7014	-154.392	4.98882	12.4662	4.2372	40.3031	0.099	ns	Games-Howell
Baseline	BL6, 10Gy, 3m	BL6, 8Gy, 12m	23	24	-57.0283	-145.729	31.6725	13.9895	2.88252	44.9276	0.831	ns	Games-Howell
Baseline	BL6, 10Gy, 3m	ApoE, 8Gy, 12m	23	22	-94.1905	-175.035	-13.3463	12.6646	5.25898	41.035	0.007	**	Games-Howell
Baseline	BL6, 10Gy, 3m	BL6, 10Gy, 12m	23	23	-65.2709	-151.756	21.2147	13.6141	3.39013	43.755	0.492	ns	Games-Howell
Baseline	BL6, 10Gy, 3m	ApoE, 10Gy, 12m	23	20	-96.3355	-176.193	-16.4777	12.4669	5.46403	39.2822	0.004	**	Games-Howell
Baseline	BL6, 10Gy, 3m	BL6, 16Gy, 12m	23	23	-78.4826	-165.397	8.43228	13.6831	4.05576	43.8205	0.144	ns	Games-Howell
Baseline	BL6, 10Gy, 3m	ApoE, 16Gy, 12m	23	19	-53.6889	-143.121	35.7431	13.9747	2.71662	39.7435	0.902	ns	Games-Howell
Baseline	BL6, 10Gy, 3m	BL6, Control, 18m	23	48	-48.7379	-129.076	31.6006	12.7533	2.70228	49.3984	0.915	ns	Games-Howell
Baseline	BL6, 10Gy, 3m	ApoE, Control, 18m	23	43	-79.0722	-154.278	-3.86667	11.7352	4.7645	39.0604	0.028	*	Games-Howell
Baseline	BL6, 10Gy, 3m	BL6, 2Gy, 18m	23	7	-20.7743	-208.878	167.329	23.0189	0.638155	8.96843	1	ns	Games-Howell
Baseline	BL6, 10Gy, 3m	ApoE, 2Gy, 18m	23	8	-80.8538	-261.177	99.4693	23.0049	2.48522	10.4435	0.915	ns	Games-Howell
Baseline	BL6, 10Gy, 3m	BL6, 5Gy, 18m	23	11	-29.3018	-176.704	118.101	20.6739	1.00221	16.3157	1	ns	Games-Howell
Baseline	BL6, 10Gy, 3m	ApoE, 5Gy, 18m	23	9	-79.4789	-202.385	43.4273	17.2748	3.2533	16.5165	0.595	ns	Games-Howell
Baseline	BL6, 10Gy, 3m	BL6, 8Gy, 18m	23	11	-75.6973	-187.61	36.216	16.411	3.26159	21.7733	0.588	ns	Games-Howell
Baseline	BL6, 10Gy, 3m	ApoE, 8Gy, 18m	23	9	-82.8522	-200.065	34.3609	16.6373	3.52133	17.51	0.448	ns	Games-Howell
Baseline	BL6, 10Gy, 3m	BL6, 10Gy, 18m	23	8	-48.9387	-242.549	144.671	24.4008	1.41819	9.96713	1	ns	Games-Howell
Baseline	BL6, 10Gy, 3m	ApoE, 10Gy, 18m	23	8	-34.2512	-162.15	93.6479	17.5086	1.38328	14.3055	1	ns	Games-Howell
Baseline	BL6, 10Gy, 3m	BL6, 16Gy, 18m	23	11	-85.2092	-172.519	2.10021	13.2929	4.53266	29.8691	0.064	ns	Games-Howell
Baseline	BL6, 10Gy, 3m	ApoE, 16Gy, 18m	23	10	-60.443	-177.464	56.5777	16.839	2.53814	19.0953	0.93	ns	Games-Howell
Baseline	ApoE, 10Gy, 3m	BL6, 16Gy, 3m	24	24	98.7174	-18.9756	216.41	18.1234	3.85158	33.5404	0.24	ns	Games-Howell
Baseline	ApoE, 10Gy, 3m	ApoE, 16Gy, 3m	24	22	15.7539	-62.8379	94.3458	12.3394	0.902776	42.2543	1	ns	Games-Howell
Baseline	ApoE, 10Gy, 3m	BL6, Control, 6m	24	117	41.3124	-18.1908	100.816	9.3252	3.13261	41.2502	0.673	ns	Games-Howell
Baseline	ApoE, 10Gy, 3m	ApoE, Control, 6m	24	117	7.06031	-51.3415	65.4622	9.08084	0.549772	37.4192	1	ns	Games-Howell
Baseline	ApoE, 10Gy, 3m	BL6, 2Gy, 6m	24	23	50.4698	-40.7998	141.739	14.2419	2.50581	39.0606	0.962	ns	Games-Howell
Baseline	ApoE, 10Gy, 3m	ApoE, 2Gy, 6m	24	24	11.9974	-61.7595	85.7543	11.6496	0.728216	45.8619	1	ns	Games-Howell
Baseline	ApoE, 10Gy, 3m	BL6, 5Gy, 6m	24	23	31.662	-64.6963	128.02	14.9819	1.49437	37.3972	1	ns	Games-Howell
Baseline	ApoE, 10Gy, 3m	ApoE, 5Gy, 6m	24	24	2.06198	-70.6376	74.7616	11.4844	0.126958	45.9652	1	ns	Games-Howell
Baseline	ApoE, 10Gy, 3m	BL6, 8Gy, 6m	24	22	52.3748	-57.1249	161.875	16.8151	2.20246	32.5692	0.994	ns	Games-Howell
Baseline	ApoE, 10Gy, 3m	ApoE, 8Gy, 6m	24	24	40.4725	-40.7967	121.742	12.7968	2.23637	43.9361	0.994	ns	Games-Howell
Baseline	ApoE, 10Gy, 3m	BL6, 10Gy, 6m	24	22	53.7866	-25.6946	133.268	12.4722	3.04942	41.949	0.729	ns	Games-Howell
Baseline	ApoE, 10Gy, 3m	ApoE, 10Gy, 6m	24	23	15.9446	-59.7961	91.6854	11.9343	0.944722	44.3434	1	ns	Games-Howell
Baseline	ApoE, 10Gy, 3m	BL6, 16Gy, 6m	24	24	49.0449	-29.8802	127.97	12.4429	2.78713	44.685	0.877	ns	Games-Howell
Baseline	ApoE, 10Gy, 3m	ApoE, 16Gy, 6m	24	21	39.4964	-45.9534	124.946	13.3145	2.09757	38.3769	0.998	ns	Games-Howell
Baseline	ApoE, 10Gy, 3m	BL6, Control, 9m	24	112	19.4621	-42.6132	81.5374	9.86391	1.39517	50.1584	1	ns	Games-Howell
Baseline	ApoE, 10Gy, 3m	ApoE, Control, 9m	24	107	-6.23039	-64.9545	52.4938	9.15149	0.481402	38.4421	1	ns	Games-Howell
Baseline	ApoE, 10Gy, 3m	BL6, 2Gy, 9m	24	21	-24.2645	-102.225	53.6963	12.216	1.40452	41.171	1	ns	Games-Howell
Baseline	ApoE, 10Gy, 3m	ApoE, 2Gy, 9m	24	22	-36.3761	-109.442	36.6896	11.5014	2.23639	43.7479	0.994	ns	Games-Howell
Baseline	ApoE, 10Gy, 3m	BL6, 5Gy, 9m	24	23	24.3057	-77.9856	126.597	15.84	1.08502	35.6785	1	ns	Games-Howell
Baseline	ApoE, 10Gy, 3m	ApoE, 5Gy, 9m	24	22	-9.46836	-80.8664	61.9297	11.2429	0.5955	43.9584	1	ns	Games-Howell
Baseline	ApoE, 10Gy, 3m	BL6, 8Gy, 9m	24	24	15.778	-64.9308	96.4868	12.7125	0.877621	44.122	1	ns	Games-Howell
Baseline	ApoE, 10Gy, 3m	ApoE, 8Gy, 9m	24	21	17.3882	-60.1266	94.9031	12.1496	1.01199	41.3249	1	ns	Games-Howell
Baseline	ApoE, 10Gy, 3m	BL6, 10Gy, 9m	24	20	14.0807	-75.5918	103.753	13.877	0.717491	35.4171	1	ns	Games-Howell
Baseline	ApoE, 10Gy, 3m	ApoE, 10Gy, 9m	24	24	-0.669265	-75.7684	74.4298	11.8577	0.0399101	45.6484	1	ns	Games-Howell
Baseline	ApoE, 10Gy, 3m	BL6, 16Gy, 9m	24	24	40.0912	-74.5843	154.767	17.6868	1.60282	34.1229	1	ns	Games-Howell
Baseline	ApoE, 10Gy, 3m	ApoE, 16Gy, 9m	24	16	29.6151	-70.5311	129.761	15.0499	1.39144	26.4941	1	ns	Games-Howell
Baseline	ApoE, 10Gy, 3m	BL6, Control, 12m	24	112	3.18195	-55.293	61.6569	9.09655	0.247345	37.6321	1	ns	Games-Howell
Baseline	ApoE, 10Gy, 3m	ApoE, Control, 12m	24	99	-7.15856	-65.2824	50.9653	9.0146	0.561518	36.3197	1	ns	Games-Howell
Baseline	ApoE, 10Gy, 3m	BL6, 2Gy, 12m	24	21	53.1041	-34.3528	140.561	13.605	2.76003	37.631	0.883	ns	Games-Howell
Baseline	ApoE, 10Gy, 3m	ApoE, 2Gy, 12m	24	18	-21.8854	-105.13	61.3595	12.8674	1.20267	34.9619	1	ns	Games-Howell
Baseline	ApoE, 10Gy, 3m	BL6, 5Gy, 12m	24	23	49.2929	-37.2304	135.816	13.5466	2.57299	40.7404	0.949	ns	Games-Howell
Baseline	ApoE, 10Gy, 3m	ApoE, 5Gy, 12m	24	22	-3.76063	-73.3061	65.7848	10.9515	0.242814	43.9746	1	ns	Games-Howell
Baseline	ApoE, 10Gy, 3m	BL6, 8Gy, 12m	24	24	13.9124	-66.4375	94.2623	12.6584	0.777158	44.239	1	ns	Games-Howell
Baseline	ApoE, 10Gy, 3m	ApoE, 8Gy, 12m	24	22	-23.2497	-94.2245	47.7251	11.1767	1.47092	43.9846	1	ns	Games-Howell
Baseline	ApoE, 10Gy, 3m	BL6, 10Gy, 12m	24	23	5.66987	-72.0961	83.4359	12.2421	0.327492	43.7873	1	ns	Games-Howell
Baseline	ApoE, 10Gy, 3m	ApoE, 10Gy, 12m	24	20	-25.3948	-95.187	44.3974	10.9522	1.63956	41.9715	1	ns	Games-Howell
Baseline	ApoE, 10Gy, 3m	BL6, 16Gy, 12m	24	23	-7.54187	-85.816	70.7323	12.3189	0.432904	43.6322	1	ns	Games-Howell
Baseline	ApoE, 10Gy, 3m	ApoE, 16Gy, 12m	24	19	17.2518	-64.1018	98.6054	12.6419	0.964951	37.153	1	ns	Games-Howell
Baseline	ApoE, 10Gy, 3m	BL6, Control, 18m	24	48	22.2028	-47.9235	92.3291	11.2771	1.39218	61.4055	1	ns	Games-Howell
Baseline	ApoE, 10Gy, 3m	ApoE, Control, 18m	24	43	-8.13144	-71.8636	55.6008	10.1115	0.568638	48.9844	1	ns	Games-Howell
Baseline	ApoE, 10Gy, 3m	BL6, 2Gy, 18m	24	7	50.1664	-138.973	239.306	22.2351	1.59536	7.8763	0.999	ns	Games-Howell
Baseline	ApoE, 10Gy, 3m	ApoE, 2Gy, 18m	24	8	-9.91302	-190.253	170.427	22.2205	0.315455	9.1836	1	ns	Games-Howell
Baseline	ApoE, 10Gy, 3m	BL6, 5Gy, 18m	24	11	41.6389	-103.47	186.747	19.7974	1.48722	14.0616	1	ns	Games-Howell
Baseline	ApoE, 10Gy, 3m	ApoE, 5Gy, 18m	24	9	-8.53815	-128.364	111.288	16.2156	0.37232	13.5049	1	ns	Games-Howell
Baseline	ApoE, 10Gy, 3m	BL6, 8Gy, 18m	24	11	-4.75654	-112.132	102.618	15.2921	0.219942	17.8758	1	ns	Games-Howell
Baseline	ApoE, 10Gy, 3m	ApoE, 8Gy, 18m	24	9	-11.9115	-125.568	101.745	15.5347	0.542187	14.1923	1	ns	Games-Howell
Baseline	ApoE, 10Gy, 3m	BL6, 10Gy, 18m	24	8	22.002	-171.907	215.911	23.6628	0.657478	8.88284	1	ns	Games-Howell
Baseline	ApoE, 10Gy, 3m	ApoE, 10Gy, 18m	24	8	36.6895	-88.9191	162.298	16.4645	1.57572	11.6698	1	ns	Games-Howell
Baseline	ApoE, 10Gy, 3m	BL6, 16Gy, 18m	24	11	-14.2685	-93.5926	65.0557	11.8839	0.848989	25.796	1	ns	Games-Howell
Baseline	ApoE, 10Gy, 3m	ApoE, 16Gy, 18m	24	10	10.4977	-102.665	123.661	15.7505	0.471287	15.6264	1	ns	Games-Howell
Baseline	BL6, 16Gy, 3m	ApoE, 16Gy, 3m	24	22	-82.9635	-203.973	38.0456	18.7737	3.1248	36.4551	0.677	ns	Games-Howell
Baseline	BL6, 16Gy, 3m	BL6, Control, 6m	24	117	-57.405	-169.875	55.0649	16.9455	2.39541	27.1039	0.972	ns	Games-Howell
Baseline	BL6, 16Gy, 3m	ApoE, Control, 6m	24	117	-91.6571	-203.638	20.3234	16.8123	3.855	26.2753	0.258	ns	Games-Howell
Baseline	BL6, 16Gy, 3m	BL6, 2Gy, 6m	24	23	-48.2476	-176.283	79.7878	20.0754	1.6994	41.5189	1	ns	Games-Howell
Baseline	BL6, 16Gy, 3m	ApoE, 2Gy, 6m	24	24	-86.72	-205.399	31.9591	18.3277	3.34577	34.606	0.528	ns	Games-Howell
Baseline	BL6, 16Gy, 3m	BL6, 5Gy, 6m	24	23	-67.0554	-198.162	64.0514	20.607	2.30093	42.8729	0.99	ns	Games-Howell
Baseline	BL6, 16Gy, 3m	ApoE, 5Gy, 6m	24	24	-96.6554	-214.827	21.5161	18.2232	3.75048	34.0649	0.287	ns	Games-Howell
Baseline	BL6, 16Gy, 3m	BL6, 8Gy, 6m	24	22	-46.3426	-185.916	93.2305	21.9759	1.49114	43.8936	1	ns	Games-Howell
Baseline	BL6, 16Gy, 3m	ApoE, 8Gy, 6m	24	24	-58.2449	-180.732	64.2421	19.0775	2.15885	38.1811	0.996	ns	Games-Howell
Baseline	BL6, 16Gy, 3m	BL6, 10Gy, 6m	24	22	-44.9308	-166.396	76.5342	18.8612	1.68445	36.8353	1	ns	Games-Howell
Baseline	BL6, 16Gy, 3m	ApoE, 10Gy, 6m	24	23	-82.7728	-202.39	36.8442	18.51	3.16204	35.3966	0.652	ns	Games-Howell
Baseline	BL6, 16Gy, 3m	BL6, 16Gy, 6m	24	24	-49.6725	-170.933	71.5881	18.8419	1.86413	37.1208	1	ns	Games-Howell
Baseline	BL6, 16Gy, 3m	ApoE, 16Gy, 6m	24	21	-59.221	-183.813	65.3706	19.4285	2.15536	38.7413	0.997	ns	Games-Howell
Baseline	BL6, 16Gy, 3m	BL6, Control, 9m	24	112	-79.2553	-192.875	34.3647	17.2479	3.24921	29.0388	0.594	ns	Games-Howell
Baseline	BL6, 16Gy, 3m	ApoE, Control, 9m	24	107	-104.948	-217.069	7.17353	16.8506	4.40396	26.5089	0.093	ns	Games-Howell
Baseline	BL6, 16Gy, 3m	BL6, 2Gy, 9m	24	21	-122.982	-243.627	-2.33693	18.6929	4.65212	35.9128	0.04	*	Games-Howell
Baseline	BL6, 16Gy, 3m	ApoE, 2Gy, 9m	24	22	-135.093	-253.381	-16.8059	18.2339	5.2389	33.9195	0.01	**	Games-Howell
Baseline	BL6, 16Gy, 3m	BL6, 5Gy, 9m	24	23	-74.4117	-209.278	60.4549	21.2391	2.47737	44.0132	0.97	ns	Games-Howell
Baseline	BL6, 16Gy, 3m	ApoE, 5Gy, 9m	24	22	-108.186	-225.689	9.31784	18.0719	4.23302	33.1012	0.113	ns	Games-Howell
Baseline	BL6, 16Gy, 3m	BL6, 8Gy, 9m	24	24	-82.9394	-205.13	39.2512	19.021	3.08328	37.9326	0.705	ns	Games-Howell
Baseline	BL6, 16Gy, 3m	ApoE, 8Gy, 9m	24	21	-81.3292	-201.75	39.0918	18.6495	3.08364	35.7243	0.703	ns	Games-Howell
Baseline	BL6, 16Gy, 3m	BL6, 10Gy, 9m	24	20	-84.6367	-211.529	42.2557	19.8182	3.01981	39.4942	0.746	ns	Games-Howell
Baseline	BL6, 16Gy, 3m	ApoE, 10Gy, 9m	24	24	-99.3867	-218.72	19.9467	18.4607	3.80684	35.2805	0.257	ns	Games-Howell
Baseline	BL6, 16Gy, 3m	BL6, 16Gy, 9m	24	24	-58.6262	-202.008	84.7551	22.6498	1.83026	45.9573	1	ns	Games-Howell
Baseline	BL6, 16Gy, 3m	ApoE, 16Gy, 9m	24	16	-69.1023	-201.789	63.5845	20.6565	2.36549	37.9679	0.983	ns	Games-Howell
Baseline	BL6, 16Gy, 3m	BL6, Control, 12m	24	112	-95.5354	-207.547	16.4765	16.8208	4.01609	26.3264	0.196	ns	Games-Howell
Baseline	BL6, 16Gy, 3m	ApoE, Control, 12m	24	99	-105.876	-217.729	5.97731	16.7766	4.4625	26.0521	0.084	ns	Games-Howell
Baseline	BL6, 16Gy, 3m	BL6, 2Gy, 12m	24	21	-45.6133	-171.321	80.0946	19.6288	1.64317	39.3829	1	ns	Games-Howell
Baseline	BL6, 16Gy, 3m	ApoE, 2Gy, 12m	24	18	-120.603	-243.798	2.5924	19.1249	4.45905	36.7232	0.063	ns	Games-Howell
Baseline	BL6, 16Gy, 3m	BL6, 5Gy, 12m	24	23	-49.4245	-174.731	75.8815	19.5883	1.78414	39.9479	1	ns	Games-Howell
Baseline	BL6, 16Gy, 3m	ApoE, 5Gy, 12m	24	22	-102.478	-219.13	14.1743	17.8921	4.05	32.166	0.168	ns	Games-Howell
Baseline	BL6, 16Gy, 3m	BL6, 8Gy, 12m	24	24	-84.805	-206.807	37.1969	18.9849	3.15863	37.7718	0.655	ns	Games-Howell
Baseline	BL6, 16Gy, 3m	ApoE, 8Gy, 12m	24	22	-121.967	-239.274	-4.65985	18.0308	4.78313	32.8898	0.032	*	Games-Howell
Baseline	BL6, 16Gy, 3m	BL6, 10Gy, 12m	24	23	-93.0475	-213.678	27.5826	18.7099	3.51656	36.3431	0.415	ns	Games-Howell
Baseline	BL6, 16Gy, 3m	ApoE, 10Gy, 12m	24	20	-124.112	-240.822	-7.40249	17.8925	4.90487	32.0116	0.025	*	Games-Howell
Baseline	BL6, 16Gy, 3m	BL6, 16Gy, 12m	24	23	-106.259	-227.148	14.6291	18.7603	4.0051	36.5745	0.173	ns	Games-Howell
Baseline	BL6, 16Gy, 3m	ApoE, 16Gy, 12m	24	19	-81.4656	-203.739	40.8077	18.9739	3.036	36.5465	0.734	ns	Games-Howell
Baseline	BL6, 16Gy, 3m	BL6, Control, 18m	24	48	-76.5146	-193.762	40.7333	18.0933	2.99029	34.3238	0.761	ns	Games-Howell
Baseline	BL6, 16Gy, 3m	ApoE, Control, 18m	24	43	-106.849	-221.112	7.41392	17.3907	4.34449	29.7715	0.096	ns	Games-Howell
Baseline	BL6, 16Gy, 3m	BL6, 2Gy, 18m	24	7	-48.551	-241.259	144.158	26.3551	1.30262	14.2349	1	ns	Games-Howell
Baseline	BL6, 16Gy, 3m	ApoE, 2Gy, 18m	24	8	-108.63	-296.329	79.0686	26.3428	2.91591	16.3766	0.774	ns	Games-Howell
Baseline	BL6, 16Gy, 3m	BL6, 5Gy, 18m	24	11	-57.0785	-219.772	105.615	24.3337	1.65863	25.4378	1	ns	Games-Howell
Baseline	BL6, 16Gy, 3m	ApoE, 5Gy, 18m	24	9	-107.256	-250.222	35.711	21.5206	3.52411	26.8842	0.424	ns	Games-Howell
Baseline	BL6, 16Gy, 3m	BL6, 8Gy, 18m	24	11	-103.474	-239.442	32.4939	20.8337	3.51197	31.8332	0.424	ns	Games-Howell
Baseline	BL6, 16Gy, 3m	ApoE, 8Gy, 18m	24	9	-110.629	-249.59	28.3326	21.0123	3.72288	27.9987	0.314	ns	Games-Howell
Baseline	BL6, 16Gy, 3m	BL6, 10Gy, 18m	24	8	-76.7154	-275.943	122.512	27.5703	1.96755	15.1435	0.996	ns	Games-Howell
Baseline	BL6, 16Gy, 3m	ApoE, 10Gy, 18m	24	8	-62.0279	-208.009	83.9531	21.7088	2.0204	24.2574	0.998	ns	Games-Howell
Baseline	BL6, 16Gy, 3m	BL6, 16Gy, 18m	24	11	-112.986	-233.482	7.50979	18.4775	4.32379	32.0938	0.095	ns	Games-Howell
Baseline	BL6, 16Gy, 3m	ApoE, 16Gy, 18m	24	10	-88.2197	-227.431	50.9921	21.1724	2.94632	29.5627	0.781	ns	Games-Howell
Baseline	ApoE, 16Gy, 3m	BL6, Control, 6m	22	117	25.5585	-42.972	94.0889	10.5335	1.71572	32.8881	1	ns	Games-Howell
Baseline	ApoE, 16Gy, 3m	ApoE, Control, 6m	22	117	-8.69361	-76.339	58.9518	10.3178	0.595798	30.4055	1	ns	Games-Howell
Baseline	ApoE, 16Gy, 3m	BL6, 2Gy, 6m	22	23	34.7159	-61.3675	130.799	15.0608	1.62992	41.3501	1	ns	Games-Howell
Baseline	ApoE, 16Gy, 3m	ApoE, 2Gy, 6m	22	24	-3.75652	-84.1363	76.6233	12.6376	0.210187	43.0417	1	ns	Games-Howell
Baseline	ApoE, 16Gy, 3m	BL6, 5Gy, 6m	22	23	15.9081	-84.8868	116.703	15.7624	0.713645	40.1305	1	ns	Games-Howell
Baseline	ApoE, 16Gy, 3m	ApoE, 5Gy, 6m	22	24	-13.6919	-93.1551	65.7713	12.4855	0.775434	42.6737	1	ns	Games-Howell
Baseline	ApoE, 16Gy, 3m	BL6, 8Gy, 6m	22	22	36.6209	-76.513	149.755	17.5141	1.47852	35.5642	1	ns	Games-Howell
Baseline	ApoE, 16Gy, 3m	ApoE, 8Gy, 6m	22	24	24.7186	-62.2936	111.731	13.7023	1.2756	43.989	1	ns	Games-Howell
Baseline	ApoE, 16Gy, 3m	BL6, 10Gy, 6m	22	22	38.0327	-47.3532	123.419	13.3996	2.00701	41.9859	0.999	ns	Games-Howell
Baseline	ApoE, 16Gy, 3m	ApoE, 10Gy, 6m	22	23	0.190731	-81.9083	82.2898	12.9005	0.0104545	42.7102	1	ns	Games-Howell
Baseline	ApoE, 16Gy, 3m	BL6, 16Gy, 6m	22	24	33.291	-51.6307	118.213	13.3724	1.76036	43.9574	1	ns	Games-Howell
Baseline	ApoE, 16Gy, 3m	ApoE, 16Gy, 6m	22	21	23.7425	-66.9818	114.467	14.187	1.18337	40.1127	1	ns	Games-Howell
Baseline	ApoE, 16Gy, 3m	BL6, Control, 9m	22	112	3.70819	-66.9177	74.3341	11.0132	0.238085	38.7412	1	ns	Games-Howell
Baseline	ApoE, 16Gy, 3m	ApoE, Control, 9m	22	107	-21.9843	-89.8869	45.9183	10.38	1.49761	31.0845	1	ns	Games-Howell
Baseline	ApoE, 16Gy, 3m	BL6, 2Gy, 9m	22	21	-40.0184	-124.041	44.004	13.1615	2.15	40.998	0.997	ns	Games-Howell
Baseline	ApoE, 16Gy, 3m	ApoE, 2Gy, 9m	22	22	-52.13	-131.887	27.6274	12.5011	2.94865	41.3247	0.791	ns	Games-Howell
Baseline	ApoE, 16Gy, 3m	BL6, 5Gy, 9m	22	23	8.55176	-97.795	114.899	16.5801	0.364714	38.6455	1	ns	Games-Howell
Baseline	ApoE, 16Gy, 3m	ApoE, 5Gy, 9m	22	22	-25.2223	-103.543	53.0986	12.2637	1.45428	40.7941	1	ns	Games-Howell
Baseline	ApoE, 16Gy, 3m	BL6, 8Gy, 9m	22	24	0.0240779	-86.4867	86.5349	13.6236	0.00124972	43.9989	1	ns	Games-Howell
Baseline	ApoE, 16Gy, 3m	ApoE, 8Gy, 9m	22	21	1.63433	-81.9946	85.2633	13.0999	0.0882177	40.9997	1	ns	Games-Howell
Baseline	ApoE, 16Gy, 3m	BL6, 10Gy, 9m	22	20	-1.67318	-96.2199	92.8735	14.7161	0.080396	37.8825	1	ns	Games-Howell
Baseline	ApoE, 16Gy, 3m	ApoE, 10Gy, 9m	22	24	-16.4232	-97.9729	65.1266	12.8297	0.905163	43.412	1	ns	Games-Howell
Baseline	ApoE, 16Gy, 3m	BL6, 16Gy, 9m	22	24	24.3372	-93.7831	142.458	18.3526	0.937689	37.0882	1	ns	Games-Howell
Baseline	ApoE, 16Gy, 3m	ApoE, 16Gy, 9m	22	16	13.8612	-90.2284	117.951	15.827	0.61928	29.4954	1	ns	Games-Howell
Baseline	ApoE, 16Gy, 3m	BL6, Control, 12m	22	112	-12.572	-80.2754	55.1315	10.3316	0.860439	30.5503	1	ns	Games-Howell
Baseline	ApoE, 16Gy, 3m	ApoE, Control, 12m	22	99	-22.9125	-90.3341	44.5091	10.2595	1.57917	29.7168	1	ns	Games-Howell
Baseline	ApoE, 16Gy, 3m	BL6, 2Gy, 12m	22	21	37.3502	-55.1974	129.898	14.46	1.82645	39.6926	1	ns	Games-Howell
Baseline	ApoE, 16Gy, 3m	ApoE, 2Gy, 12m	22	18	-37.6393	-126.302	51.0239	13.7683	1.93307	36.8525	1	ns	Games-Howell
Baseline	ApoE, 16Gy, 3m	BL6, 5Gy, 12m	22	23	33.539	-58.1999	125.278	14.4051	1.64634	42.3134	1	ns	Games-Howell
Baseline	ApoE, 16Gy, 3m	ApoE, 5Gy, 12m	22	22	-19.5145	-96.254	57.2249	11.9971	1.15019	39.9831	1	ns	Games-Howell
Baseline	ApoE, 16Gy, 3m	BL6, 8Gy, 12m	22	24	-1.84152	-88.0318	84.3488	13.5731	0.0959358	43.9998	1	ns	Games-Howell
Baseline	ApoE, 16Gy, 3m	ApoE, 8Gy, 12m	22	22	-39.0036	-116.962	38.9545	12.203	2.26007	40.6303	0.992	ns	Games-Howell
Baseline	ApoE, 16Gy, 3m	BL6, 10Gy, 12m	22	23	-10.0841	-93.9652	73.7971	13.1858	0.540772	42.9412	1	ns	Games-Howell
Baseline	ApoE, 16Gy, 3m	ApoE, 10Gy, 12m	22	20	-41.1487	-118.076	35.7785	11.9977	2.42516	38.8157	0.976	ns	Games-Howell
Baseline	ApoE, 16Gy, 3m	BL6, 16Gy, 12m	22	23	-23.2958	-107.626	61.0347	13.2571	1.24255	42.9707	1	ns	Games-Howell
Baseline	ApoE, 16Gy, 3m	ApoE, 16Gy, 12m	22	19	1.49787	-85.4975	88.4932	13.5578	0.0781215	38.4609	1	ns	Games-Howell
Baseline	ApoE, 16Gy, 3m	BL6, Control, 18m	22	48	6.4489	-70.9129	83.8107	12.2951	0.370885	50.2917	1	ns	Games-Howell
Baseline	ApoE, 16Gy, 3m	ApoE, Control, 18m	22	43	-23.8854	-95.8376	48.0669	11.2356	1.50322	39.4052	1	ns	Games-Howell
Baseline	ApoE, 16Gy, 3m	BL6, 2Gy, 18m	22	7	34.4125	-153.935	222.76	22.7683	1.06874	8.60641	1	ns	Games-Howell
Baseline	ApoE, 16Gy, 3m	ApoE, 2Gy, 18m	22	8	-25.6669	-205.93	154.596	22.754	0.797628	10.0257	1	ns	Games-Howell
Baseline	ApoE, 16Gy, 3m	BL6, 5Gy, 18m	22	11	25.885	-120.75	172.52	20.3944	0.897473	15.5639	1	ns	Games-Howell
Baseline	ApoE, 16Gy, 3m	ApoE, 5Gy, 18m	22	9	-24.2921	-146.171	97.5865	16.9393	1.01404	15.5037	1	ns	Games-Howell
Baseline	ApoE, 16Gy, 3m	BL6, 8Gy, 18m	22	11	-20.5105	-130.972	89.9509	16.0575	0.903195	20.4552	1	ns	Games-Howell
Baseline	ApoE, 16Gy, 3m	ApoE, 8Gy, 18m	22	9	-27.6654	-143.708	88.3767	16.2887	1.20098	16.3919	1	ns	Games-Howell
Baseline	ApoE, 16Gy, 3m	BL6, 10Gy, 18m	22	8	6.24807	-187.398	199.894	24.1645	0.182832	9.60848	1	ns	Games-Howell
Baseline	ApoE, 16Gy, 3m	ApoE, 10Gy, 18m	22	8	20.9356	-106.165	148.036	17.1777	0.861796	13.4201	1	ns	Games-Howell
Baseline	ApoE, 16Gy, 3m	BL6, 16Gy, 18m	22	11	-30.0224	-114.927	54.8821	12.8539	1.65156	28.3122	1	ns	Games-Howell
Baseline	ApoE, 16Gy, 3m	ApoE, 16Gy, 18m	22	10	-5.25618	-121.022	110.51	16.4947	0.225326	17.9261	1	ns	Games-Howell
Baseline	BL6, Control, 6m	ApoE, Control, 6m	117	117	-34.2521	-72.5631	4.05899	6.41525	3.77536	229.262	0.196	ns	Games-Howell
Baseline	BL6, Control, 6m	BL6, 2Gy, 6m	117	23	9.15742	-74.3723	92.6871	12.7093	0.509492	29.6847	1	ns	Games-Howell
Baseline	BL6, Control, 6m	ApoE, 2Gy, 6m	117	24	-29.315	-91.5622	32.9323	9.71635	2.1334	39.2172	0.997	ns	Games-Howell
Baseline	BL6, Control, 6m	BL6, 5Gy, 6m	117	23	-9.65033	-98.9453	79.6446	13.5333	0.504223	28.6006	1	ns	Games-Howell
Baseline	BL6, Control, 6m	ApoE, 5Gy, 6m	117	24	-39.2504	-100.104	21.6032	9.51766	2.91608	40.2019	0.809	ns	Games-Howell
Baseline	BL6, Control, 6m	BL6, 8Gy, 6m	117	22	11.0625	-92.7651	114.89	15.5384	0.50342	25.5639	1	ns	Games-Howell
Baseline	BL6, Control, 6m	ApoE, 8Gy, 6m	117	24	-0.839819	-72.536	70.8564	11.0658	0.0536646	34.3892	1	ns	Games-Howell
Baseline	BL6, Control, 6m	BL6, 10Gy, 6m	117	22	12.4743	-57.159	82.1076	10.6887	0.82523	32.4299	1	ns	Games-Howell
Baseline	BL6, Control, 6m	ApoE, 10Gy, 6m	117	23	-25.3677	-90.2371	39.5016	10.0559	1.7838	36.116	1	ns	Games-Howell
Baseline	BL6, Control, 6m	BL6, 16Gy, 6m	117	24	7.73253	-61.0877	76.5528	10.6546	0.513182	35.5878	1	ns	Games-Howell
Baseline	BL6, Control, 6m	ApoE, 16Gy, 6m	117	21	-1.81592	-78.7309	75.0991	11.6606	0.110118	28.6827	1	ns	Games-Howell
Baseline	BL6, Control, 6m	BL6, Control, 9m	117	112	-21.8503	-66.572	22.8715	7.48268	2.06483	217.699	1	ns	Games-Howell
Baseline	BL6, Control, 6m	ApoE, Control, 9m	117	107	-47.5428	-86.4687	-8.61678	6.51488	5.16016	221.792	0.001	***	Games-Howell
Baseline	BL6, Control, 6m	BL6, 2Gy, 9m	117	21	-65.5769	-133.389	2.2356	10.3887	4.4635	31.7744	0.071	ns	Games-Howell
Baseline	BL6, Control, 6m	ApoE, 2Gy, 9m	117	22	-77.6885	-139.136	-16.2408	9.53819	5.75937	36.6786	0.002	**	Games-Howell
Baseline	BL6, Control, 6m	BL6, 5Gy, 9m	117	23	-17.0067	-112.892	78.8784	14.4776	0.830634	27.6278	1	ns	Games-Howell
Baseline	BL6, Control, 6m	ApoE, 5Gy, 9m	117	22	-50.7807	-109.995	8.43339	9.22477	3.8925	38.2867	0.213	ns	Games-Howell
Baseline	BL6, Control, 6m	BL6, 8Gy, 9m	117	24	-25.5344	-96.548	45.4793	10.9682	1.64618	34.6568	1	ns	Games-Howell
Baseline	BL6, Control, 6m	ApoE, 8Gy, 9m	117	21	-23.9241	-91.1762	43.328	10.3105	1.64074	32.02	1	ns	Games-Howell
Baseline	BL6, Control, 6m	BL6, 10Gy, 9m	117	20	-27.2316	-109.171	54.7076	12.2989	1.56564	26.2181	1	ns	Games-Howell
Baseline	BL6, Control, 6m	ApoE, 10Gy, 9m	117	24	-41.9816	-105.972	22.0083	9.9649	2.97901	38.1068	0.77	ns	Games-Howell
Baseline	BL6, Control, 6m	BL6, 16Gy, 9m	117	24	-1.22122	-110.467	108.025	16.4778	0.0524059	27.3703	1	ns	Games-Howell
Baseline	BL6, Control, 6m	ApoE, 16Gy, 9m	117	16	-11.6973	-105.996	82.601	13.6086	0.607795	19.4643	1	ns	Games-Howell
Baseline	BL6, Control, 6m	BL6, Control, 12m	117	112	-38.1304	-76.5837	0.322863	6.43746	4.18834	225.569	0.056	ns	Games-Howell
Baseline	BL6, Control, 6m	ApoE, Control, 12m	117	99	-48.4709	-86.2631	-10.6787	6.32114	5.42214	213.266	0.000355	***	Games-Howell
Baseline	BL6, Control, 6m	BL6, 2Gy, 12m	117	21	11.7917	-67.483	91.0664	11.9913	0.695338	28.088	1	ns	Games-Howell
Baseline	BL6, Control, 6m	ApoE, 2Gy, 12m	117	18	-63.1977	-137.768	11.3726	11.1474	4.00879	25.3239	0.202	ns	Games-Howell
Baseline	BL6, Control, 6m	BL6, 5Gy, 12m	117	23	7.98054	-70.0491	86.0102	11.925	0.473216	31.0027	1	ns	Games-Howell
Baseline	BL6, Control, 6m	ApoE, 5Gy, 12m	117	22	-45.073	-101.738	11.5925	8.86725	3.59429	40.4689	0.362	ns	Games-Howell
Baseline	BL6, Control, 6m	BL6, 8Gy, 12m	117	24	-27.4	-97.9749	43.175	10.9054	1.77661	34.8341	1	ns	Games-Howell
Baseline	BL6, Control, 6m	ApoE, 8Gy, 12m	117	22	-64.5621	-123.2	-5.92369	9.144	4.99259	38.7442	0.015	*	Games-Howell
Baseline	BL6, Control, 6m	BL6, 10Gy, 12m	117	23	-35.6425	-103.077	31.792	10.4194	2.41886	34.806	0.975	ns	Games-Howell
Baseline	BL6, Control, 6m	ApoE, 10Gy, 12m	117	20	-66.7071	-123.834	-9.58024	8.86819	5.31891	36.7118	0.007	**	Games-Howell
Baseline	BL6, Control, 6m	BL6, 16Gy, 12m	117	23	-48.8542	-116.924	19.2158	10.5095	3.28704	34.5112	0.567	ns	Games-Howell
Baseline	BL6, Control, 6m	ApoE, 16Gy, 12m	117	19	-24.0606	-96.2357	48.1146	10.8863	1.56282	27.3707	1	ns	Games-Howell
Baseline	BL6, Control, 6m	BL6, Control, 18m	117	48	-19.1096	-75.9308	37.7117	9.26649	1.45821	82.8	1	ns	Games-Howell
Baseline	BL6, Control, 6m	ApoE, Control, 18m	117	43	-49.4438	-97.0601	-1.82749	7.8062	4.47875	95.0359	0.029	*	Games-Howell
Baseline	BL6, Control, 6m	BL6, 2Gy, 18m	117	7	8.85408	-183.327	201.036	21.286	0.294127	6.65255	1	ns	Games-Howell
Baseline	BL6, Control, 6m	ApoE, 2Gy, 18m	117	8	-51.2254	-233.033	130.582	21.2708	1.70289	7.76229	0.998	ns	Games-Howell
Baseline	BL6, Control, 6m	BL6, 5Gy, 18m	117	11	0.326547	-143.207	143.86	18.7252	0.0123312	11.4364	1	ns	Games-Howell
Baseline	BL6, Control, 6m	ApoE, 5Gy, 18m	117	9	-49.8505	-168.084	68.3827	14.8876	2.36772	9.93345	0.941	ns	Games-Howell
Baseline	BL6, Control, 6m	BL6, 8Gy, 18m	117	11	-46.0689	-149.678	57.5402	13.876	2.34763	12.8508	0.956	ns	Games-Howell
Baseline	BL6, Control, 6m	ApoE, 8Gy, 18m	117	9	-53.2239	-164.811	58.363	14.1428	2.66106	10.1823	0.858	ns	Games-Howell
Baseline	BL6, Control, 6m	BL6, 10Gy, 18m	117	8	-19.3104	-214.836	176.215	22.7733	0.599585	7.65842	1	ns	Games-Howell
Baseline	BL6, Control, 6m	ApoE, 10Gy, 18m	117	8	-4.62288	-129.944	120.699	15.1582	0.21565	8.62306	1	ns	Games-Howell
Baseline	BL6, Control, 6m	BL6, 16Gy, 18m	117	11	-55.5808	-126.586	15.4244	9.99609	3.9317	16.6723	0.27	ns	Games-Howell
Baseline	BL6, Control, 6m	ApoE, 16Gy, 18m	117	10	-30.8146	-141.217	79.5875	14.3796	1.51529	11.3587	1	ns	Games-Howell
Baseline	ApoE, Control, 6m	BL6, 2Gy, 6m	117	23	43.4095	-39.4283	126.247	12.5311	2.44952	28.1056	0.964	ns	Games-Howell
Baseline	ApoE, Control, 6m	ApoE, 2Gy, 6m	117	24	4.93709	-56.2746	66.1488	9.48207	0.368174	35.821	1	ns	Games-Howell
Baseline	ApoE, Control, 6m	BL6, 5Gy, 6m	117	23	24.6017	-64.0577	113.261	13.3661	1.3015	27.2502	1	ns	Games-Howell
Baseline	ApoE, Control, 6m	ApoE, 5Gy, 6m	117	24	-4.99832	-64.7839	54.7872	9.27837	0.380923	36.595	1	ns	Games-Howell
Baseline	ApoE, Control, 6m	BL6, 8Gy, 6m	117	22	45.3145	-57.9983	148.627	15.393	2.08161	24.6376	0.996	ns	Games-Howell
Baseline	ApoE, Control, 6m	ApoE, 8Gy, 6m	117	24	33.4122	-37.4267	104.251	10.8607	2.17537	32.0266	0.995	ns	Games-Howell
Baseline	ApoE, Control, 6m	BL6, 10Gy, 6m	117	22	46.7263	-22.0411	115.494	10.4762	3.15386	30.0459	0.655	ns	Games-Howell
Baseline	ApoE, Control, 6m	ApoE, 10Gy, 6m	117	23	8.88434	-55.0174	72.7861	9.8297	0.639102	33.1616	1	ns	Games-Howell
Baseline	ApoE, Control, 6m	BL6, 16Gy, 6m	117	24	41.9846	-25.9307	109.9	10.4414	2.84327	32.9689	0.84	ns	Games-Howell
Baseline	ApoE, Control, 6m	ApoE, 16Gy, 6m	117	21	32.4361	-43.7365	108.609	11.4662	2.00031	26.8831	0.998	ns	Games-Howell
Baseline	ApoE, Control, 6m	BL6, Control, 9m	117	112	12.4018	-30.5214	55.325	7.17585	1.22207	207.074	1	ns	Games-Howell
Baseline	ApoE, Control, 6m	ApoE, Control, 9m	117	107	-13.2907	-50.0996	23.5182	6.16003	1.52563	220.621	1	ns	Games-Howell
Baseline	ApoE, Control, 6m	BL6, 2Gy, 9m	117	21	-31.3248	-98.2537	35.6041	10.1699	2.17799	29.3088	0.994	ns	Games-Howell
Baseline	ApoE, Control, 6m	ApoE, 2Gy, 9m	117	22	-43.4364	-103.854	16.9814	9.29943	3.3028	33.3777	0.557	ns	Games-Howell
Baseline	ApoE, Control, 6m	BL6, 5Gy, 9m	117	23	17.2454	-78.0584	112.549	14.3214	0.851476	26.4814	1	ns	Games-Howell
Baseline	ApoE, Control, 6m	ApoE, 5Gy, 9m	117	22	-16.5287	-74.6576	41.6003	8.97768	1.30184	34.6387	1	ns	Games-Howell
Baseline	ApoE, Control, 6m	BL6, 8Gy, 9m	117	24	8.71769	-61.4279	78.8632	10.7612	0.572831	32.237	1	ns	Games-Howell
Baseline	ApoE, Control, 6m	ApoE, 8Gy, 9m	117	21	10.3279	-56.0302	76.6861	10.0901	0.723776	29.5012	1	ns	Games-Howell
Baseline	ApoE, Control, 6m	BL6, 10Gy, 9m	117	20	7.02043	-74.2536	88.2945	12.1147	0.409766	24.7273	1	ns	Games-Howell
Baseline	ApoE, Control, 6m	ApoE, 10Gy, 9m	117	24	-7.72957	-70.722	55.2628	9.73661	0.561349	34.9484	1	ns	Games-Howell
Baseline	ApoE, Control, 6m	BL6, 16Gy, 9m	117	24	33.0308	-75.7084	141.77	16.3407	1.42933	26.4867	1	ns	Games-Howell
Baseline	ApoE, Control, 6m	ApoE, 16Gy, 9m	117	16	22.5548	-71.2811	116.391	13.4423	1.18645	18.5472	1	ns	Games-Howell
Baseline	ApoE, Control, 6m	BL6, Control, 12m	117	112	-3.87835	-40.182	32.4253	6.0781	0.451195	226.799	1	ns	Games-Howell
Baseline	ApoE, Control, 6m	ApoE, Control, 12m	117	99	-14.2189	-49.8201	21.3823	5.95476	1.68844	213.456	1	ns	Games-Howell
Baseline	ApoE, Control, 6m	BL6, 2Gy, 12m	117	21	46.0438	-32.5185	124.606	11.8022	2.75862	26.4156	0.869	ns	Games-Howell
Baseline	ApoE, Control, 6m	ApoE, 2Gy, 12m	117	18	-28.9457	-102.797	44.9053	10.9438	1.87025	23.5857	0.999	ns	Games-Howell
Baseline	ApoE, Control, 6m	BL6, 5Gy, 12m	117	23	42.2326	-35.0413	119.506	11.7349	2.5448	29.1439	0.945	ns	Games-Howell
Baseline	ApoE, Control, 6m	ApoE, 5Gy, 12m	117	22	-10.8209	-66.3312	44.6893	8.6099	0.888692	36.3513	1	ns	Games-Howell
Baseline	ApoE, Control, 6m	BL6, 8Gy, 12m	117	24	6.85209	-62.8477	76.5519	10.6972	0.452937	32.3764	1	ns	Games-Howell
Baseline	ApoE, Control, 6m	ApoE, 8Gy, 12m	117	22	-30.31	-87.8482	27.2281	8.89467	2.40958	34.9976	0.976	ns	Games-Howell
Baseline	ApoE, Control, 6m	BL6, 10Gy, 12m	117	23	-1.39044	-67.9071	65.1262	10.2013	0.0963792	32.1332	1	ns	Games-Howell
Baseline	ApoE, Control, 6m	ApoE, 10Gy, 12m	117	20	-32.4551	-88.4679	23.5578	8.61087	2.66514	32.9448	0.914	ns	Games-Howell
Baseline	ApoE, Control, 6m	BL6, 16Gy, 12m	117	23	-14.6022	-81.7659	52.5615	10.2933	1.00311	31.9018	1	ns	Games-Howell
Baseline	ApoE, Control, 6m	ApoE, 16Gy, 12m	117	19	10.1915	-61.208	81.5909	10.6778	0.674903	25.4117	1	ns	Games-Howell
Baseline	ApoE, Control, 6m	BL6, Control, 18m	117	48	15.1425	-40.3809	70.6659	9.02054	1.187	75.7099	1	ns	Games-Howell
Baseline	ApoE, Control, 6m	ApoE, Control, 18m	117	43	-15.1917	-61.21	30.8265	7.5126	1.42989	84.9959	1	ns	Games-Howell
Baseline	ApoE, Control, 6m	BL6, 2Gy, 18m	117	7	43.1061	-149.584	235.797	21.1801	1.43912	6.52146	1	ns	Games-Howell
Baseline	ApoE, Control, 6m	ApoE, 2Gy, 18m	117	8	-16.9733	-199.083	165.136	21.1648	0.567072	7.60919	1	ns	Games-Howell
Baseline	ApoE, Control, 6m	BL6, 5Gy, 18m	117	11	34.5786	-108.91	178.067	18.6047	1.31423	11.1465	1	ns	Games-Howell
Baseline	ApoE, Control, 6m	ApoE, 5Gy, 18m	117	9	-15.5985	-133.927	102.73	14.7357	0.748505	9.53747	1	ns	Games-Howell
Baseline	ApoE, Control, 6m	BL6, 8Gy, 18m	117	11	-11.8168	-115.258	91.6244	13.713	0.609334	12.2642	1	ns	Games-Howell
Baseline	ApoE, Control, 6m	ApoE, 8Gy, 18m	117	9	-18.9718	-130.631	92.6873	13.9829	0.95939	9.73346	1	ns	Games-Howell
Baseline	ApoE, Control, 6m	BL6, 10Gy, 18m	117	8	14.9417	-180.88	210.763	22.6743	0.465962	7.52651	1	ns	Games-Howell
Baseline	ApoE, Control, 6m	ApoE, 10Gy, 18m	117	8	29.6292	-95.9666	155.225	15.0092	1.39588	8.29095	1	ns	Games-Howell
Baseline	ApoE, Control, 6m	BL6, 16Gy, 18m	117	11	-21.3288	-91.83	49.1724	9.76853	1.54391	15.2458	1	ns	Games-Howell
Baseline	ApoE, Control, 6m	ApoE, 16Gy, 18m	117	10	3.43743	-106.917	113.791	14.2224	0.170902	10.8745	1	ns	Games-Howell
Baseline	BL6, 2Gy, 6m	ApoE, 2Gy, 6m	23	24	-38.4724	-131.171	54.2258	14.501	1.87601	40.3003	1	ns	Games-Howell
Baseline	BL6, 2Gy, 6m	BL6, 5Gy, 6m	23	23	-18.8078	-128.657	91.0415	17.2923	0.769076	43.7711	1	ns	Games-Howell
Baseline	BL6, 2Gy, 6m	ApoE, 5Gy, 6m	23	24	-48.4078	-140.372	43.5563	14.3687	2.38223	39.6862	0.982	ns	Games-Howell
Baseline	BL6, 2Gy, 6m	BL6, 8Gy, 6m	23	22	1.90504	-118.878	122.688	18.9028	0.0712628	40.5278	1	ns	Games-Howell
Baseline	BL6, 2Gy, 6m	ApoE, 8Gy, 6m	23	24	-9.99724	-108.112	88.1172	15.4378	0.457911	43.4918	1	ns	Games-Howell
Baseline	BL6, 2Gy, 6m	BL6, 10Gy, 6m	23	22	3.31685	-93.4138	100.047	15.1697	0.154608	41.6178	1	ns	Games-Howell
Baseline	BL6, 2Gy, 6m	ApoE, 10Gy, 6m	23	23	-34.5251	-128.594	59.5437	14.7307	1.65729	40.8356	1	ns	Games-Howell
Baseline	BL6, 2Gy, 6m	BL6, 16Gy, 6m	23	24	-1.42489	-97.8128	94.9631	15.1457	0.0665237	42.71	1	ns	Games-Howell
Baseline	BL6, 2Gy, 6m	ApoE, 16Gy, 6m	23	21	-10.9733	-112.118	90.1715	15.8696	0.488944	41.8783	1	ns	Games-Howell
Baseline	BL6, 2Gy, 6m	BL6, Control, 9m	23	112	-31.0077	-116.175	54.1595	13.1097	1.67249	33.4	1	ns	Games-Howell
Baseline	BL6, 2Gy, 6m	ApoE, Control, 9m	23	107	-56.7002	-139.738	26.3376	12.5824	3.18645	28.5448	0.634	ns	Games-Howell
Baseline	BL6, 2Gy, 6m	BL6, 2Gy, 9m	23	21	-74.7343	-170.327	20.8587	14.9599	3.53246	40.5052	0.4	ns	Games-Howell
Baseline	BL6, 2Gy, 6m	ApoE, 2Gy, 9m	23	22	-86.8459	-179.016	5.32463	14.3823	4.26979	39.0534	0.094	ns	Games-Howell
Baseline	BL6, 2Gy, 6m	BL6, 5Gy, 9m	23	23	-26.1641	-140.907	88.5787	18.0408	1.0255	43.0606	1	ns	Games-Howell
Baseline	BL6, 2Gy, 6m	ApoE, 5Gy, 9m	23	22	-59.9381	-150.966	31.0901	14.1764	2.98967	38.1357	0.764	ns	Games-Howell
Baseline	BL6, 2Gy, 6m	BL6, 8Gy, 9m	23	24	-34.6918	-132.391	63.007	15.3679	1.59623	43.3217	1	ns	Games-Howell
Baseline	BL6, 2Gy, 6m	ApoE, 8Gy, 9m	23	21	-33.0815	-128.354	62.1911	14.9057	1.56934	40.3669	1	ns	Games-Howell
Baseline	BL6, 2Gy, 6m	BL6, 10Gy, 9m	23	20	-36.3891	-140.739	67.9614	16.3443	1.57431	40.9503	1	ns	Games-Howell
Baseline	BL6, 2Gy, 6m	ApoE, 10Gy, 9m	23	24	-51.1391	-144.779	42.5013	14.6687	2.46516	41.0199	0.971	ns	Games-Howell
Baseline	BL6, 2Gy, 6m	BL6, 16Gy, 9m	23	24	-10.3786	-135.77	115.012	19.6822	0.372865	42.1142	1	ns	Games-Howell
Baseline	BL6, 2Gy, 6m	ApoE, 16Gy, 9m	23	16	-20.8547	-133.26	91.5507	17.3512	0.849881	34.4385	1	ns	Games-Howell
Baseline	BL6, 2Gy, 6m	BL6, Control, 12m	23	112	-47.2878	-130.17	35.5948	12.5425	2.66595	28.2007	0.908	ns	Games-Howell
Baseline	BL6, 2Gy, 6m	ApoE, Control, 12m	23	99	-57.6283	-140.289	25.0322	12.4832	3.26435	27.6751	0.584	ns	Games-Howell
Baseline	BL6, 2Gy, 6m	BL6, 2Gy, 12m	23	21	2.63428	-100.05	105.318	16.1141	0.115596	41.982	1	ns	Games-Howell
Baseline	BL6, 2Gy, 6m	ApoE, 2Gy, 12m	23	18	-72.3552	-171.682	26.9721	15.4964	3.3016	38.9712	0.556	ns	Games-Howell
Baseline	BL6, 2Gy, 6m	BL6, 5Gy, 12m	23	23	-1.17688	-103.231	100.877	16.0648	0.0518015	43.7548	1	ns	Games-Howell
Baseline	BL6, 2Gy, 6m	ApoE, 5Gy, 12m	23	22	-54.2304	-144.012	35.5508	13.9463	2.74959	36.9906	0.887	ns	Games-Howell
Baseline	BL6, 2Gy, 6m	BL6, 8Gy, 12m	23	24	-36.5574	-133.991	60.8762	15.3232	1.68698	43.2073	1	ns	Games-Howell
Baseline	BL6, 2Gy, 6m	ApoE, 8Gy, 12m	23	22	-73.7195	-164.461	17.0217	14.1239	3.69073	37.8857	0.311	ns	Games-Howell
Baseline	BL6, 2Gy, 6m	BL6, 10Gy, 12m	23	23	-44.7999	-140.318	50.7177	14.9812	2.11454	41.6791	0.998	ns	Games-Howell
Baseline	BL6, 2Gy, 6m	ApoE, 10Gy, 12m	23	20	-75.8646	-165.766	14.0366	13.9469	3.84631	36.4374	0.237	ns	Games-Howell
Baseline	BL6, 2Gy, 6m	BL6, 16Gy, 12m	23	23	-58.0117	-153.897	37.8733	15.044	2.7267	41.8677	0.9	ns	Games-Howell
Baseline	BL6, 2Gy, 6m	ApoE, 16Gy, 12m	23	19	-33.218	-131.198	64.762	15.3096	1.53424	39.7202	1	ns	Games-Howell
Baseline	BL6, 2Gy, 6m	BL6, Control, 18m	23	48	-28.267	-118.702	62.1681	14.2035	1.40724	42.4398	1	ns	Games-Howell
Baseline	BL6, 2Gy, 6m	ApoE, Control, 18m	23	43	-58.6012	-144.753	27.5505	13.297	3.1163	34.3908	0.682	ns	Games-Howell
Baseline	BL6, 2Gy, 6m	BL6, 2Gy, 18m	23	7	-0.303341	-188.405	187.798	23.853	0.00899235	10.2026	1	ns	Games-Howell
Baseline	BL6, 2Gy, 6m	ApoE, 2Gy, 18m	23	8	-60.3828	-241.591	120.826	23.8394	1.79103	11.8562	0.999	ns	Games-Howell
Baseline	BL6, 2Gy, 6m	BL6, 5Gy, 18m	23	11	-8.83087	-159.376	141.714	21.5987	0.289108	18.7285	1	ns	Games-Howell
Baseline	BL6, 2Gy, 6m	ApoE, 5Gy, 18m	23	9	-59.0079	-186.189	68.1732	18.3715	2.27118	19.5889	0.981	ns	Games-Howell
Baseline	BL6, 2Gy, 6m	BL6, 8Gy, 18m	23	11	-55.2263	-172.701	62.2479	17.5618	2.22363	25.333	0.99	ns	Games-Howell
Baseline	BL6, 2Gy, 6m	ApoE, 8Gy, 18m	23	9	-62.3813	-184.361	59.5987	17.7734	2.48182	20.793	0.948	ns	Games-Howell
Baseline	BL6, 2Gy, 6m	BL6, 10Gy, 18m	23	8	-28.4678	-222.574	165.638	25.1892	0.799144	11.1858	1	ns	Games-Howell
Baseline	BL6, 2Gy, 6m	ApoE, 10Gy, 18m	23	8	-13.7803	-145.296	117.735	18.5915	0.524117	17.0855	1	ns	Games-Howell
Baseline	BL6, 2Gy, 6m	BL6, 16Gy, 18m	23	11	-64.7383	-160.648	31.1715	14.6899	3.11621	31.7043	0.68	ns	Games-Howell
Baseline	BL6, 2Gy, 6m	ApoE, 16Gy, 18m	23	10	-39.9721	-161.952	82.0083	17.9623	1.57354	22.4643	1	ns	Games-Howell
Baseline	ApoE, 2Gy, 6m	BL6, 5Gy, 6m	24	23	19.6646	-78.0095	117.339	15.2284	0.913094	38.6591	1	ns	Games-Howell
Baseline	ApoE, 2Gy, 6m	ApoE, 5Gy, 6m	24	24	-9.93542	-84.6595	64.7887	11.8042	0.595159	45.9654	1	ns	Games-Howell
Baseline	ApoE, 2Gy, 6m	BL6, 8Gy, 6m	24	22	40.3774	-70.1985	150.953	17.0351	1.67602	33.7042	1	ns	Games-Howell
Baseline	ApoE, 2Gy, 6m	ApoE, 8Gy, 6m	24	24	28.4751	-54.505	111.455	13.0846	1.53883	44.798	1	ns	Games-Howell
Baseline	ApoE, 2Gy, 6m	BL6, 10Gy, 6m	24	22	41.7892	-39.4492	123.028	12.7673	2.31447	42.8013	0.989	ns	Games-Howell
Baseline	ApoE, 2Gy, 6m	ApoE, 10Gy, 6m	24	23	3.94725	-73.6915	81.586	12.2423	0.227989	44.7987	1	ns	Games-Howell
Baseline	ApoE, 2Gy, 6m	BL6, 16Gy, 6m	24	24	37.0475	-43.6659	117.761	12.7387	2.05646	45.3706	0.999	ns	Games-Howell
Baseline	ApoE, 2Gy, 6m	ApoE, 16Gy, 6m	24	21	27.499	-59.5145	114.513	13.5913	1.43067	39.547	1	ns	Games-Howell
Baseline	ApoE, 2Gy, 6m	BL6, Control, 9m	24	112	7.4647	-57.2082	72.1376	10.2345	0.515741	47.152	1	ns	Games-Howell
Baseline	ApoE, 2Gy, 6m	ApoE, Control, 9m	24	107	-18.2278	-79.7418	43.2863	9.54976	1.34967	36.7353	1	ns	Games-Howell
Baseline	ApoE, 2Gy, 6m	BL6, 2Gy, 9m	24	21	-36.2619	-116.026	43.5025	12.5171	2.04847	41.973	0.999	ns	Games-Howell
Baseline	ApoE, 2Gy, 6m	ApoE, 2Gy, 9m	24	22	-48.3735	-123.439	26.6919	11.8208	2.89365	43.9807	0.824	ns	Games-Howell
Baseline	ApoE, 2Gy, 6m	BL6, 5Gy, 9m	24	23	12.3083	-91.1855	115.802	16.0734	0.54147	36.9089	1	ns	Games-Howell
Baseline	ApoE, 2Gy, 6m	ApoE, 5Gy, 9m	24	22	-21.4658	-94.9353	52.0038	11.5694	1.31196	43.9744	1	ns	Games-Howell
Baseline	ApoE, 2Gy, 6m	BL6, 8Gy, 9m	24	24	3.78059	-78.6571	86.2183	13.0021	0.205604	44.9456	1	ns	Games-Howell
Baseline	ApoE, 2Gy, 6m	ApoE, 8Gy, 9m	24	21	5.39085	-73.9438	84.7255	12.4524	0.306119	42.0921	1	ns	Games-Howell
Baseline	ApoE, 2Gy, 6m	BL6, 10Gy, 9m	24	20	2.08333	-89.03	93.1967	14.1428	0.104162	36.6705	1	ns	Games-Howell
Baseline	ApoE, 2Gy, 6m	ApoE, 10Gy, 9m	24	24	-12.6667	-89.6935	64.3602	12.1677	0.736102	45.9498	1	ns	Games-Howell
Baseline	ApoE, 2Gy, 6m	BL6, 16Gy, 9m	24	24	28.0938	-87.6056	143.793	17.8961	1.11003	35.2273	1	ns	Games-Howell
Baseline	ApoE, 2Gy, 6m	ApoE, 16Gy, 9m	24	16	17.6177	-83.6794	118.915	15.2953	0.814471	27.6379	1	ns	Games-Howell
Baseline	ApoE, 2Gy, 6m	BL6, Control, 12m	24	112	-8.81545	-70.0956	52.4647	9.49712	0.656353	36.0129	1	ns	Games-Howell
Baseline	ApoE, 2Gy, 6m	ApoE, Control, 12m	24	99	-19.156	-80.1057	41.7937	9.41866	1.43814	34.8572	1	ns	Games-Howell
Baseline	ApoE, 2Gy, 6m	BL6, 2Gy, 12m	24	21	41.1067	-47.8584	130.072	13.8761	2.09475	38.8453	0.998	ns	Games-Howell
Baseline	ApoE, 2Gy, 6m	ApoE, 2Gy, 12m	24	18	-33.8828	-118.728	50.9627	13.1537	1.82145	36.1519	1	ns	Games-Howell
Baseline	ApoE, 2Gy, 6m	BL6, 5Gy, 12m	24	23	37.2955	-50.7773	125.368	13.8188	1.90841	41.8875	1	ns	Games-Howell
Baseline	ApoE, 2Gy, 6m	ApoE, 5Gy, 12m	24	22	-15.758	-87.4596	55.9435	11.2864	0.987262	43.7305	1	ns	Games-Howell
Baseline	ApoE, 2Gy, 6m	BL6, 8Gy, 12m	24	24	1.915	-80.1755	84.0055	12.9492	0.104571	45.0369	1	ns	Games-Howell
Baseline	ApoE, 2Gy, 6m	ApoE, 8Gy, 12m	24	22	-35.2471	-108.312	37.818	11.5051	2.1663	43.9426	0.997	ns	Games-Howell
Baseline	ApoE, 2Gy, 6m	BL6, 10Gy, 12m	24	23	-6.32754	-85.9168	73.2617	12.5427	0.356722	44.4402	1	ns	Games-Howell
Baseline	ApoE, 2Gy, 6m	ApoE, 10Gy, 12m	24	20	-37.3922	-109.319	34.535	11.2871	2.34252	41.9656	0.987	ns	Games-Howell
Baseline	ApoE, 2Gy, 6m	BL6, 16Gy, 12m	24	23	-19.5393	-99.6186	60.5401	12.6176	1.09501	44.3291	1	ns	Games-Howell
Baseline	ApoE, 2Gy, 6m	ApoE, 16Gy, 12m	24	19	5.25439	-77.7704	88.2792	12.9332	0.287278	38.2513	1	ns	Games-Howell
Baseline	ApoE, 2Gy, 6m	BL6, Control, 18m	24	48	10.2054	-62.1052	82.516	11.6027	0.621953	58.9691	1	ns	Games-Howell
Baseline	ApoE, 2Gy, 6m	ApoE, Control, 18m	24	43	-20.1288	-86.3498	46.0921	10.4733	1.359	46.753	1	ns	Games-Howell
Baseline	ApoE, 2Gy, 6m	BL6, 2Gy, 18m	24	7	38.169	-150.645	226.983	22.4019	1.20479	8.10392	1	ns	Games-Howell
Baseline	ApoE, 2Gy, 6m	ApoE, 2Gy, 18m	24	8	-21.9104	-202.159	158.338	22.3875	0.692039	9.44712	1	ns	Games-Howell
Baseline	ApoE, 2Gy, 6m	BL6, 5Gy, 18m	24	11	29.6415	-115.881	175.164	19.9847	1.04879	14.5426	1	ns	Games-Howell
Baseline	ApoE, 2Gy, 6m	ApoE, 5Gy, 18m	24	9	-20.5356	-140.898	99.8264	16.4437	0.883066	14.1593	1	ns	Games-Howell
Baseline	ApoE, 2Gy, 6m	BL6, 8Gy, 18m	24	11	-16.7539	-124.995	91.4871	15.5338	0.762651	18.763	1	ns	Games-Howell
Baseline	ApoE, 2Gy, 6m	ApoE, 8Gy, 18m	24	9	-23.9089	-138.199	90.381	15.7726	1.07187	14.922	1	ns	Games-Howell
Baseline	ApoE, 2Gy, 6m	BL6, 10Gy, 18m	24	8	10.0046	-183.764	203.773	23.8196	0.296995	9.10938	1	ns	Games-Howell
Baseline	ApoE, 2Gy, 6m	ApoE, 10Gy, 18m	24	8	24.6921	-101.267	150.652	16.6891	1.04619	12.2345	1	ns	Games-Howell
Baseline	ApoE, 2Gy, 6m	BL6, 16Gy, 18m	24	11	-26.2659	-107.212	54.6804	12.1933	1.5232	27.0511	1	ns	Games-Howell
Baseline	ApoE, 2Gy, 6m	ApoE, 16Gy, 18m	24	10	-1.49967	-115.375	112.376	15.9852	0.0663378	16.3958	1	ns	Games-Howell
Baseline	BL6, 5Gy, 6m	ApoE, 5Gy, 6m	23	24	-29.6001	-126.598	67.3975	15.1024	1.38589	38.0284	1	ns	Games-Howell
Baseline	BL6, 5Gy, 6m	BL6, 8Gy, 6m	23	22	20.7128	-103.399	144.824	19.4664	0.752382	41.6919	1	ns	Games-Howell
Baseline	BL6, 5Gy, 6m	ApoE, 8Gy, 6m	23	24	8.81051	-93.8829	111.504	16.123	0.386404	42.2365	1	ns	Games-Howell
Baseline	BL6, 5Gy, 6m	BL6, 10Gy, 6m	23	22	22.1246	-79.2708	123.52	15.8665	0.986004	40.4609	1	ns	Games-Howell
Baseline	BL6, 5Gy, 6m	ApoE, 10Gy, 6m	23	23	-15.7174	-114.653	83.2179	15.4473	0.719471	39.3497	1	ns	Games-Howell
Baseline	BL6, 5Gy, 6m	BL6, 16Gy, 6m	23	24	17.3829	-83.7055	118.471	15.8435	0.775808	41.2914	1	ns	Games-Howell
Baseline	BL6, 5Gy, 6m	ApoE, 16Gy, 6m	23	21	7.83441	-97.6655	113.334	16.5369	0.334994	41.3533	1	ns	Games-Howell
Baseline	BL6, 5Gy, 6m	BL6, Control, 9m	23	112	-12.1999	-102.998	78.5984	13.91	0.620176	31.7735	1	ns	Games-Howell
Baseline	BL6, 5Gy, 6m	ApoE, Control, 9m	23	107	-37.8924	-126.735	50.9504	13.4142	1.99743	27.6273	0.999	ns	Games-Howell
Baseline	BL6, 5Gy, 6m	BL6, 2Gy, 9m	23	21	-55.9265	-156.261	44.4081	15.666	2.52433	39.356	0.959	ns	Games-Howell
Baseline	BL6, 5Gy, 6m	ApoE, 2Gy, 9m	23	22	-68.0381	-165.218	29.1416	15.1154	3.18286	37.5673	0.638	ns	Games-Howell
Baseline	BL6, 5Gy, 6m	BL6, 5Gy, 9m	23	23	-7.35636	-125.712	110.999	18.6306	0.279204	43.746	1	ns	Games-Howell
Baseline	BL6, 5Gy, 6m	ApoE, 5Gy, 9m	23	22	-41.1304	-137.26	54.9988	14.9196	1.94935	36.6209	1	ns	Games-Howell
Baseline	BL6, 5Gy, 6m	BL6, 8Gy, 9m	23	24	-15.884	-118.191	86.4225	16.0561	0.699529	42.0246	1	ns	Games-Howell
Baseline	BL6, 5Gy, 6m	ApoE, 8Gy, 9m	23	21	-14.2738	-114.312	85.7642	15.6143	0.646402	39.1881	1	ns	Games-Howell
Baseline	BL6, 5Gy, 6m	BL6, 10Gy, 9m	23	20	-17.5813	-126.075	90.9122	16.993	0.731588	40.9429	1	ns	Games-Howell
Baseline	BL6, 5Gy, 6m	ApoE, 10Gy, 9m	23	24	-32.3313	-130.875	66.2125	15.3882	1.48566	39.4151	1	ns	Games-Howell
Baseline	BL6, 5Gy, 6m	BL6, 16Gy, 9m	23	24	8.42911	-120.131	136.99	20.2241	0.294712	43.3699	1	ns	Games-Howell
Baseline	BL6, 5Gy, 6m	ApoE, 16Gy, 9m	23	16	-2.04693	-118.078	113.984	17.9636	0.0805739	35.589	1	ns	Games-Howell
Baseline	BL6, 5Gy, 6m	BL6, Control, 12m	23	112	-28.4801	-117.181	60.2205	13.3768	1.50548	27.3321	1	ns	Games-Howell
Baseline	BL6, 5Gy, 6m	ApoE, Control, 12m	23	99	-38.8206	-127.317	49.6756	13.3212	2.06064	26.8836	0.997	ns	Games-Howell
Baseline	BL6, 5Gy, 6m	BL6, 2Gy, 12m	23	21	21.442	-85.4981	128.382	16.7717	0.904013	41.6443	1	ns	Games-Howell
Baseline	BL6, 5Gy, 6m	ApoE, 2Gy, 12m	23	18	-53.5474	-157.325	50.2299	16.1791	2.34029	38.6323	0.986	ns	Games-Howell
Baseline	BL6, 5Gy, 6m	BL6, 5Gy, 12m	23	23	17.6309	-88.7357	123.997	16.7243	0.745436	43.0768	1	ns	Games-Howell
Baseline	BL6, 5Gy, 6m	ApoE, 5Gy, 12m	23	22	-35.4227	-130.407	59.562	14.7012	1.70378	35.4771	1	ns	Games-Howell
Baseline	BL6, 5Gy, 6m	BL6, 8Gy, 12m	23	24	-17.7496	-119.81	84.3103	16.0133	0.783778	41.8843	1	ns	Games-Howell
Baseline	BL6, 5Gy, 6m	ApoE, 8Gy, 12m	23	22	-54.9118	-150.777	40.9538	14.8698	2.61123	36.368	0.935	ns	Games-Howell
Baseline	BL6, 5Gy, 6m	BL6, 10Gy, 12m	23	23	-25.9922	-126.268	74.2838	15.6864	1.17167	40.2973	1	ns	Games-Howell
Baseline	BL6, 5Gy, 6m	ApoE, 10Gy, 12m	23	20	-57.0568	-152.144	38.0305	14.7018	2.74424	35.0643	0.887	ns	Games-Howell
Baseline	BL6, 5Gy, 6m	BL6, 16Gy, 12m	23	23	-39.2039	-139.82	61.4126	15.7464	1.76049	40.5166	1	ns	Games-Howell
Baseline	BL6, 5Gy, 6m	ApoE, 16Gy, 12m	23	19	-14.4103	-116.944	88.1237	16.0003	0.636836	39.0821	1	ns	Games-Howell
Baseline	BL6, 5Gy, 6m	BL6, Control, 18m	23	48	-9.45922	-105.089	86.1705	14.9454	0.44754	39.8208	1	ns	Games-Howell
Baseline	BL6, 5Gy, 6m	ApoE, Control, 18m	23	43	-39.7935	-131.482	51.895	14.0867	1.99751	32.7334	0.999	ns	Games-Howell
Baseline	BL6, 5Gy, 6m	BL6, 2Gy, 18m	23	7	18.5044	-169.985	206.994	24.3021	0.538415	10.892	1	ns	Games-Howell
Baseline	BL6, 5Gy, 6m	ApoE, 2Gy, 18m	23	8	-41.5751	-223.584	140.433	24.2887	1.21036	12.6393	1	ns	Games-Howell
Baseline	BL6, 5Gy, 6m	BL6, 5Gy, 18m	23	11	9.97688	-142.505	162.458	22.0937	0.31931	19.9992	1	ns	Games-Howell
Baseline	BL6, 5Gy, 6m	ApoE, 5Gy, 18m	23	9	-40.2002	-169.984	89.5833	18.9509	1.49997	21.1124	1	ns	Games-Howell
Baseline	BL6, 5Gy, 6m	BL6, 8Gy, 18m	23	11	-36.4186	-157.096	84.2592	18.167	1.4175	26.904	1	ns	Games-Howell
Baseline	BL6, 5Gy, 6m	ApoE, 8Gy, 18m	23	9	-43.5735	-168.405	81.2579	18.3717	1.6771	22.3674	1	ns	Games-Howell
Baseline	BL6, 5Gy, 6m	BL6, 10Gy, 18m	23	8	-9.66005	-204.333	185.013	25.6148	0.266669	11.8644	1	ns	Games-Howell
Baseline	BL6, 5Gy, 6m	ApoE, 10Gy, 18m	23	8	5.02745	-128.791	138.846	19.1643	0.185498	18.5121	1	ns	Games-Howell
Baseline	BL6, 5Gy, 6m	BL6, 16Gy, 18m	23	11	-45.9305	-146.447	54.5861	15.4084	2.10779	31.9778	0.997	ns	Games-Howell
Baseline	BL6, 5Gy, 6m	ApoE, 16Gy, 18m	23	10	-21.1643	-146.067	103.738	18.5545	0.806564	24.0511	1	ns	Games-Howell
Baseline	ApoE, 5Gy, 6m	BL6, 8Gy, 6m	24	22	50.3128	-59.709	160.335	16.9226	2.10231	33.1293	0.997	ns	Games-Howell
Baseline	ApoE, 5Gy, 6m	ApoE, 8Gy, 6m	24	24	38.4106	-43.6922	120.513	12.9377	2.09932	44.3911	0.998	ns	Games-Howell
Baseline	ApoE, 5Gy, 6m	BL6, 10Gy, 6m	24	22	51.7247	-28.6127	132.062	12.6167	2.89892	42.3992	0.82	ns	Games-Howell
Baseline	ApoE, 5Gy, 6m	ApoE, 10Gy, 6m	24	23	13.8827	-62.784	90.5493	12.0853	0.812273	44.6027	1	ns	Games-Howell
Baseline	ApoE, 5Gy, 6m	BL6, 16Gy, 6m	24	24	46.9829	-32.8139	126.78	12.5878	2.63922	45.0561	0.933	ns	Games-Howell
Baseline	ApoE, 5Gy, 6m	ApoE, 16Gy, 6m	24	21	37.4345	-48.776	123.645	13.45	1.96804	38.9734	0.999	ns	Games-Howell
Baseline	ApoE, 5Gy, 6m	BL6, Control, 9m	24	112	17.4001	-45.9516	80.7518	10.0461	1.22473	48.6109	1	ns	Games-Howell
Baseline	ApoE, 5Gy, 6m	ApoE, Control, 9m	24	107	-8.29237	-68.3901	51.8054	9.34753	0.627288	37.5622	1	ns	Games-Howell
Baseline	ApoE, 5Gy, 6m	BL6, 2Gy, 9m	24	21	-26.3265	-105.166	52.5133	12.3636	1.50569	41.5971	1	ns	Games-Howell
Baseline	ApoE, 5Gy, 6m	ApoE, 2Gy, 9m	24	22	-38.4381	-112.48	35.604	11.658	2.33142	43.8972	0.988	ns	Games-Howell
Baseline	ApoE, 5Gy, 6m	BL6, 5Gy, 9m	24	23	22.2437	-80.6314	125.119	15.9541	0.985872	36.2897	1	ns	Games-Howell
Baseline	ApoE, 5Gy, 6m	ApoE, 5Gy, 9m	24	22	-11.5303	-83.9405	60.8798	11.403	0.715001	43.9995	1	ns	Games-Howell
Baseline	ApoE, 5Gy, 6m	BL6, 8Gy, 9m	24	24	13.716	-67.8351	95.2672	12.8543	0.754508	44.5589	1	ns	Games-Howell
Baseline	ApoE, 5Gy, 6m	ApoE, 8Gy, 9m	24	21	15.3263	-63.0756	93.7281	12.298	0.881227	41.7344	1	ns	Games-Howell
Baseline	ApoE, 5Gy, 6m	BL6, 10Gy, 9m	24	20	12.0188	-78.3539	102.391	14.007	0.606735	36.0476	1	ns	Games-Howell
Baseline	ApoE, 5Gy, 6m	ApoE, 10Gy, 9m	24	24	-2.73125	-78.7711	73.3086	12.0097	0.160811	45.8327	1	ns	Games-Howell
Baseline	ApoE, 5Gy, 6m	BL6, 16Gy, 9m	24	24	38.0292	-77.1432	153.202	17.789	1.51165	34.6672	1	ns	Games-Howell
Baseline	ApoE, 5Gy, 6m	ApoE, 16Gy, 9m	24	16	27.5531	-73.1505	128.257	15.1699	1.28432	27.0587	1	ns	Games-Howell
Baseline	ApoE, 5Gy, 6m	BL6, Control, 12m	24	112	1.11997	-58.7363	60.9763	9.29374	0.0852119	36.7971	1	ns	Games-Howell
Baseline	ApoE, 5Gy, 6m	ApoE, Control, 12m	24	99	-9.22054	-68.7362	50.2951	9.21356	0.707643	35.5658	1	ns	Games-Howell
Baseline	ApoE, 5Gy, 6m	BL6, 2Gy, 12m	24	21	51.0421	-37.1481	139.232	13.7377	2.62725	38.2464	0.932	ns	Games-Howell
Baseline	ApoE, 5Gy, 6m	ApoE, 2Gy, 12m	24	18	-23.9474	-107.971	60.0759	13.0076	1.30181	35.5669	1	ns	Games-Howell
Baseline	ApoE, 5Gy, 6m	BL6, 5Gy, 12m	24	23	47.2309	-40.0463	134.508	13.6798	2.44135	41.3268	0.975	ns	Games-Howell
Baseline	ApoE, 5Gy, 6m	ApoE, 5Gy, 12m	24	22	-5.82261	-76.4223	64.7771	11.1158	0.370393	43.8842	1	ns	Games-Howell
Baseline	ApoE, 5Gy, 6m	BL6, 8Gy, 12m	24	24	11.8504	-69.3476	93.0485	12.8008	0.654607	44.6638	1	ns	Games-Howell
Baseline	ApoE, 5Gy, 6m	ApoE, 8Gy, 12m	24	22	-25.3117	-97.3079	46.6845	11.3378	1.57862	43.9966	1	ns	Games-Howell
Baseline	ApoE, 5Gy, 6m	BL6, 10Gy, 12m	24	23	3.60788	-75.047	82.2628	12.3894	0.205915	44.1425	1	ns	Games-Howell
Baseline	ApoE, 5Gy, 6m	ApoE, 10Gy, 12m	24	20	-27.4567	-98.2925	43.379	11.1165	1.74648	41.9999	1	ns	Games-Howell
Baseline	ApoE, 5Gy, 6m	BL6, 16Gy, 12m	24	23	-9.60386	-88.758	69.5503	12.4652	0.544791	44.0085	1	ns	Games-Howell
Baseline	ApoE, 5Gy, 6m	ApoE, 16Gy, 12m	24	19	15.1898	-66.9771	97.3568	12.7846	0.840139	37.7173	1	ns	Games-Howell
Baseline	ApoE, 5Gy, 6m	BL6, Control, 18m	24	48	20.1408	-51.0545	91.3362	11.4368	1.24525	60.204	1	ns	Games-Howell
Baseline	ApoE, 5Gy, 6m	ApoE, Control, 18m	24	43	-10.1934	-75.147	54.7601	10.2893	0.700519	47.8574	1	ns	Games-Howell
Baseline	ApoE, 5Gy, 6m	BL6, 2Gy, 18m	24	7	48.1045	-140.869	237.078	22.3165	1.52421	7.98692	1	ns	Games-Howell
Baseline	ApoE, 5Gy, 6m	ApoE, 2Gy, 18m	24	8	-11.975	-192.265	168.315	22.302	0.37968	9.31171	1	ns	Games-Howell
Baseline	ApoE, 5Gy, 6m	BL6, 5Gy, 18m	24	11	39.5769	-105.729	184.883	19.8888	1.40708	14.2958	1	ns	Games-Howell
Baseline	ApoE, 5Gy, 6m	ApoE, 5Gy, 18m	24	9	-10.6001	-130.68	109.479	16.327	0.459081	13.8238	1	ns	Games-Howell
Baseline	ApoE, 5Gy, 6m	BL6, 8Gy, 18m	24	11	-6.81852	-114.61	100.973	15.4103	0.312871	18.31	1	ns	Games-Howell
Baseline	ApoE, 5Gy, 6m	ApoE, 8Gy, 18m	24	9	-13.9735	-127.931	99.9836	15.651	0.631318	14.5483	1	ns	Games-Howell
Baseline	ApoE, 5Gy, 6m	BL6, 10Gy, 18m	24	8	19.94	-173.896	213.776	23.7393	0.59394	8.99298	1	ns	Games-Howell
Baseline	ApoE, 5Gy, 6m	ApoE, 10Gy, 18m	24	8	34.6275	-91.1429	160.398	16.5742	1.47731	11.9447	1	ns	Games-Howell
Baseline	ApoE, 5Gy, 6m	BL6, 16Gy, 18m	24	11	-16.3305	-96.4417	63.7808	12.0356	0.959439	26.4271	1	ns	Games-Howell
Baseline	ApoE, 5Gy, 6m	ApoE, 16Gy, 18m	24	10	8.43575	-105.068	121.939	15.8652	0.375978	16.0021	1	ns	Games-Howell
Baseline	BL6, 8Gy, 6m	ApoE, 8Gy, 6m	22	24	-11.9023	-126.635	102.831	17.8393	0.471778	37.4079	1	ns	Games-Howell
Baseline	BL6, 8Gy, 6m	BL6, 10Gy, 6m	22	22	1.41182	-112.22	115.044	17.6079	0.0566966	35.9495	1	ns	Games-Howell
Baseline	BL6, 8Gy, 6m	ApoE, 10Gy, 6m	22	23	-36.4302	-148.036	75.1755	17.231	1.49498	34.5101	1	ns	Games-Howell
Baseline	BL6, 8Gy, 6m	BL6, 16Gy, 6m	22	24	-3.32992	-116.725	110.065	17.5872	0.133882	36.3293	1	ns	Games-Howell
Baseline	BL6, 8Gy, 6m	ApoE, 16Gy, 6m	22	21	-12.8784	-129.935	104.178	18.2142	0.49996	37.746	1	ns	Games-Howell
Baseline	BL6, 8Gy, 6m	BL6, Control, 9m	22	112	-32.9127	-137.959	72.1338	15.8675	1.46669	27.7339	1	ns	Games-Howell
Baseline	BL6, 8Gy, 6m	ApoE, Control, 9m	22	107	-58.6052	-162.066	44.8557	15.4348	2.68486	24.8982	0.895	ns	Games-Howell
Baseline	BL6, 8Gy, 6m	BL6, 2Gy, 9m	22	21	-76.6393	-189.383	36.104	17.4274	3.1096	34.9676	0.686	ns	Games-Howell
Baseline	BL6, 8Gy, 6m	ApoE, 2Gy, 9m	22	22	-88.7509	-198.91	21.4077	16.9341	3.70591	32.9333	0.312	ns	Games-Howell
Baseline	BL6, 8Gy, 6m	BL6, 5Gy, 9m	22	23	-28.0691	-156.239	100.1	20.1342	0.985777	42.5587	1	ns	Games-Howell
Baseline	BL6, 8Gy, 6m	ApoE, 5Gy, 9m	22	22	-61.8432	-171.145	47.4589	16.7596	2.60923	32.0654	0.931	ns	Games-Howell
Baseline	BL6, 8Gy, 6m	BL6, 8Gy, 9m	22	24	-36.5968	-151.007	77.8131	17.7789	1.45554	37.1569	1	ns	Games-Howell
Baseline	BL6, 8Gy, 6m	ApoE, 8Gy, 9m	22	21	-34.9866	-147.485	77.5117	17.3809	1.42336	34.7759	1	ns	Games-Howell
Baseline	BL6, 8Gy, 6m	BL6, 10Gy, 9m	22	20	-38.2941	-157.871	81.2825	18.6293	1.45352	38.3089	1	ns	Games-Howell
Baseline	BL6, 8Gy, 6m	ApoE, 10Gy, 9m	22	24	-53.0441	-164.334	58.2462	17.1781	2.18347	34.4163	0.995	ns	Games-Howell
Baseline	BL6, 8Gy, 6m	BL6, 16Gy, 9m	22	24	-12.2837	-149.558	124.991	21.6172	0.401803	43.9842	1	ns	Games-Howell
Baseline	BL6, 8Gy, 6m	ApoE, 16Gy, 9m	22	16	-22.7597	-148.712	103.193	19.5187	0.824518	35.9866	1	ns	Games-Howell
Baseline	BL6, 8Gy, 6m	BL6, Control, 12m	22	112	-49.1929	-152.539	54.153	15.4022	2.25841	24.6945	0.986	ns	Games-Howell
Baseline	BL6, 8Gy, 6m	ApoE, Control, 12m	22	99	-59.5334	-162.713	43.6465	15.354	2.74173	24.3879	0.872	ns	Games-Howell
Baseline	BL6, 8Gy, 6m	BL6, 2Gy, 12m	22	21	0.729242	-117.544	119.003	18.4277	0.0279825	38.3428	1	ns	Games-Howell
Baseline	BL6, 8Gy, 6m	ApoE, 2Gy, 12m	22	18	-74.2602	-189.826	41.3053	17.89	2.93515	35.5536	0.794	ns	Games-Howell
Baseline	BL6, 8Gy, 6m	BL6, 5Gy, 12m	22	23	-3.08192	-120.897	114.733	18.3846	0.118536	39.0748	1	ns	Games-Howell
Baseline	BL6, 8Gy, 6m	ApoE, 5Gy, 12m	22	22	-56.1355	-164.508	52.2375	16.5655	2.39617	31.0648	0.976	ns	Games-Howell
Baseline	BL6, 8Gy, 6m	BL6, 8Gy, 12m	22	24	-38.4624	-152.666	75.7416	17.7403	1.53307	36.9939	1	ns	Games-Howell
Baseline	BL6, 8Gy, 6m	ApoE, 8Gy, 12m	22	22	-75.6245	-184.712	33.4631	16.7153	3.19914	31.8401	0.626	ns	Games-Howell
Baseline	BL6, 8Gy, 6m	BL6, 10Gy, 12m	22	23	-46.705	-159.418	66.0078	17.4457	1.89304	35.491	1	ns	Games-Howell
Baseline	BL6, 8Gy, 6m	ApoE, 10Gy, 12m	22	20	-77.7696	-186.214	30.6752	16.566	3.31953	30.8685	0.547	ns	Games-Howell
Baseline	BL6, 8Gy, 6m	BL6, 16Gy, 12m	22	23	-59.9167	-172.912	53.0782	17.4997	2.42105	35.7288	0.975	ns	Games-Howell
Baseline	BL6, 8Gy, 6m	ApoE, 16Gy, 12m	22	19	-35.123	-149.667	79.4211	17.7285	1.40089	35.4769	1	ns	Games-Howell
Baseline	BL6, 8Gy, 6m	BL6, Control, 18m	22	48	-30.172	-139.137	78.7934	16.7826	1.27125	33.6089	1	ns	Games-Howell
Baseline	BL6, 8Gy, 6m	ApoE, Control, 18m	22	43	-60.5063	-166.255	45.2429	16.0226	2.67025	28.5264	0.907	ns	Games-Howell
Baseline	BL6, 8Gy, 6m	BL6, 2Gy, 18m	22	7	-2.20838	-192.866	188.449	25.4731	0.0613022	12.7087	1	ns	Games-Howell
Baseline	BL6, 8Gy, 6m	ApoE, 2Gy, 18m	22	8	-62.2878	-247.373	122.797	25.4604	1.72991	14.6703	1	ns	Games-Howell
Baseline	BL6, 8Gy, 6m	BL6, 5Gy, 18m	22	11	-10.7359	-169.052	147.58	23.3756	0.324758	22.9294	1	ns	Games-Howell
Baseline	BL6, 8Gy, 6m	ApoE, 5Gy, 18m	22	9	-60.913	-198.381	76.5551	20.4311	2.10816	24.145	0.995	ns	Games-Howell
Baseline	BL6, 8Gy, 6m	BL6, 8Gy, 18m	22	11	-57.1314	-186.848	72.585	19.7061	2.05002	29.2466	0.998	ns	Games-Howell
Baseline	BL6, 8Gy, 6m	ApoE, 8Gy, 18m	22	9	-64.2863	-197.409	68.8367	19.8949	2.28487	25.2663	0.984	ns	Games-Howell
Baseline	BL6, 8Gy, 6m	BL6, 10Gy, 18m	22	8	-30.3728	-227.455	166.71	26.7284	0.80352	13.6495	1	ns	Games-Howell
Baseline	BL6, 8Gy, 6m	ApoE, 10Gy, 18m	22	8	-15.6853	-156.539	125.168	20.6291	0.537648	21.5754	1	ns	Games-Howell
Baseline	BL6, 8Gy, 6m	BL6, 16Gy, 18m	22	11	-66.6433	-179.362	46.0756	17.1962	2.74037	30.4663	0.883	ns	Games-Howell
Baseline	BL6, 8Gy, 6m	ApoE, 16Gy, 18m	22	10	-41.8771	-175.185	91.431	20.0639	1.47586	26.8508	1	ns	Games-Howell
Baseline	ApoE, 8Gy, 6m	BL6, 10Gy, 6m	24	22	13.3141	-74.4566	101.085	13.822	0.681124	43.9997	1	ns	Games-Howell
Baseline	ApoE, 8Gy, 6m	ApoE, 10Gy, 6m	24	23	-24.5279	-109.15	60.0939	13.3386	1.30027	44.5746	1	ns	Games-Howell
Baseline	ApoE, 8Gy, 6m	BL6, 16Gy, 6m	24	24	8.57235	-78.7664	95.9111	13.7956	0.439384	45.8989	1	ns	Games-Howell
Baseline	ApoE, 8Gy, 6m	ApoE, 16Gy, 6m	24	21	-0.976101	-93.8824	91.9302	14.5866	0.0473179	42.2456	1	ns	Games-Howell
Baseline	ApoE, 8Gy, 6m	BL6, Control, 9m	24	112	-21.0104	-94.726	52.7051	11.5234	1.28925	39.9443	1	ns	Games-Howell
Baseline	ApoE, 8Gy, 6m	ApoE, Control, 9m	24	107	-46.7029	-117.791	24.3849	10.9198	3.02422	32.6747	0.739	ns	Games-Howell
Baseline	ApoE, 8Gy, 6m	BL6, 2Gy, 9m	24	21	-64.7371	-151.19	21.7155	13.5913	3.36804	42.9966	0.508	ns	Games-Howell
Baseline	ApoE, 8Gy, 6m	ApoE, 2Gy, 9m	24	22	-76.8486	-159.221	5.52417	12.9528	4.19524	43.1268	0.105	ns	Games-Howell
Baseline	ApoE, 8Gy, 6m	BL6, 5Gy, 9m	24	23	-16.1669	-124.273	91.9397	16.9233	0.675501	40.6628	1	ns	Games-Howell
Baseline	ApoE, 8Gy, 6m	ApoE, 5Gy, 9m	24	22	-49.9409	-130.94	31.0587	12.7238	2.77539	42.5367	0.881	ns	Games-Howell
Baseline	ApoE, 8Gy, 6m	BL6, 8Gy, 9m	24	24	-24.6946	-113.563	64.1735	14.0392	1.24378	45.9945	1	ns	Games-Howell
Baseline	ApoE, 8Gy, 6m	ApoE, 8Gy, 9m	24	21	-23.0843	-109.159	62.9906	13.5317	1.20629	42.9854	1	ns	Games-Howell
Baseline	ApoE, 8Gy, 6m	BL6, 10Gy, 9m	24	20	-26.3918	-122.984	70.2002	15.1017	1.23574	40.0174	1	ns	Games-Howell
Baseline	ApoE, 8Gy, 6m	ApoE, 10Gy, 9m	24	24	-41.1418	-125.243	42.9593	13.2702	2.19226	45.2184	0.996	ns	Games-Howell
Baseline	ApoE, 8Gy, 6m	BL6, 16Gy, 9m	24	24	-0.381399	-120.03	119.267	18.6632	0.0144503	38.8793	1	ns	Games-Howell
Baseline	ApoE, 8Gy, 6m	ApoE, 16Gy, 9m	24	16	-10.8574	-116.651	94.9358	16.1862	0.474317	31.3559	1	ns	Games-Howell
Baseline	ApoE, 8Gy, 6m	BL6, Control, 12m	24	112	-37.2906	-108.186	33.6044	10.8738	2.42495	32.1651	0.972	ns	Games-Howell
Baseline	ApoE, 8Gy, 6m	ApoE, Control, 12m	24	99	-47.6311	-118.252	22.9895	10.8054	3.117	31.3719	0.68	ns	Games-Howell
Baseline	ApoE, 8Gy, 6m	BL6, 2Gy, 12m	24	21	12.6315	-82.037	107.3	14.8523	0.601379	41.8346	1	ns	Games-Howell
Baseline	ApoE, 8Gy, 6m	ApoE, 2Gy, 12m	24	18	-62.3579	-153.242	28.526	14.1797	3.10964	38.9914	0.688	ns	Games-Howell
Baseline	ApoE, 8Gy, 6m	BL6, 5Gy, 12m	24	23	8.82036	-85.0854	102.726	14.7988	0.421449	44.4381	1	ns	Games-Howell
Baseline	ApoE, 8Gy, 6m	ApoE, 5Gy, 12m	24	22	-44.2332	-123.723	35.2566	12.467	2.50882	41.6647	0.963	ns	Games-Howell
Baseline	ApoE, 8Gy, 6m	BL6, 8Gy, 12m	24	24	-26.5601	-115.12	61.9993	13.9902	1.34243	45.9851	1	ns	Games-Howell
Baseline	ApoE, 8Gy, 6m	ApoE, 8Gy, 12m	24	22	-63.7223	-144.375	16.9309	12.6654	3.55761	42.3583	0.382	ns	Games-Howell
Baseline	ApoE, 8Gy, 6m	BL6, 10Gy, 12m	24	23	-34.8027	-121.135	51.5293	13.6148	1.80753	44.8753	1	ns	Games-Howell
Baseline	ApoE, 8Gy, 6m	ApoE, 10Gy, 12m	24	20	-65.8673	-145.525	13.7902	12.4677	3.73567	40.5746	0.283	ns	Games-Howell
Baseline	ApoE, 8Gy, 6m	BL6, 16Gy, 12m	24	23	-48.0144	-134.778	38.7493	13.6839	2.48112	44.9212	0.97	ns	Games-Howell
Baseline	ApoE, 8Gy, 6m	ApoE, 16Gy, 12m	24	19	-23.2208	-112.511	66.0697	13.9754	1.17489	40.5733	1	ns	Games-Howell
Baseline	ApoE, 8Gy, 6m	BL6, Control, 18m	24	48	-18.2697	-98.4206	61.8812	12.7541	1.0129	51.2711	1	ns	Games-Howell
Baseline	ApoE, 8Gy, 6m	ApoE, Control, 18m	24	43	-48.604	-123.569	26.3609	11.7361	2.92842	40.7007	0.802	ns	Games-Howell
Baseline	ApoE, 8Gy, 6m	BL6, 2Gy, 18m	24	7	9.6939	-178.375	197.763	23.0194	0.297776	8.97468	1	ns	Games-Howell
Baseline	ApoE, 8Gy, 6m	ApoE, 2Gy, 18m	24	8	-50.3856	-230.675	129.904	23.0053	1.54869	10.4519	1	ns	Games-Howell
Baseline	ApoE, 8Gy, 6m	BL6, 5Gy, 18m	24	11	1.16637	-146.193	148.525	20.6744	0.0398921	16.3456	1	ns	Games-Howell
Baseline	ApoE, 8Gy, 6m	ApoE, 5Gy, 18m	24	9	-49.0107	-171.842	73.8204	17.2754	2.00608	16.5785	0.996	ns	Games-Howell
Baseline	ApoE, 8Gy, 6m	BL6, 8Gy, 18m	24	11	-45.2291	-157.056	66.5974	16.4116	1.94873	21.9044	0.999	ns	Games-Howell
Baseline	ApoE, 8Gy, 6m	ApoE, 8Gy, 18m	24	9	-52.384	-169.513	64.7452	16.6379	2.22631	17.5906	0.983	ns	Games-Howell
Baseline	ApoE, 8Gy, 6m	BL6, 10Gy, 18m	24	8	-18.4706	-212.052	175.111	24.4012	0.535246	9.97325	1	ns	Games-Howell
Baseline	ApoE, 8Gy, 6m	ApoE, 10Gy, 18m	24	8	-3.78307	-131.609	124.043	17.5092	0.152779	14.3498	1	ns	Games-Howell
Baseline	ApoE, 8Gy, 6m	BL6, 16Gy, 18m	24	11	-54.741	-141.886	32.4041	13.2936	2.91175	30.4418	0.801	ns	Games-Howell
Baseline	ApoE, 8Gy, 6m	ApoE, 16Gy, 18m	24	10	-29.9748	-146.915	86.9653	16.8396	1.25866	19.1865	1	ns	Games-Howell
Baseline	BL6, 10Gy, 6m	ApoE, 10Gy, 6m	22	23	-37.842	-120.77	45.0863	13.0275	2.05399	42.5689	0.999	ns	Games-Howell
Baseline	BL6, 10Gy, 6m	BL6, 16Gy, 6m	22	24	-4.74174	-90.4513	80.9678	13.495	0.248456	43.8924	1	ns	Games-Howell
Baseline	BL6, 10Gy, 6m	ApoE, 16Gy, 6m	22	21	-14.2902	-105.718	77.1377	14.3027	0.706491	40.3123	1	ns	Games-Howell
Baseline	BL6, 10Gy, 6m	BL6, Control, 9m	22	112	-34.3245	-106.009	37.36	11.1618	2.17448	38.0519	0.996	ns	Games-Howell
Baseline	BL6, 10Gy, 6m	ApoE, Control, 9m	22	107	-60.017	-129.036	9.0019	10.5375	4.02737	30.6991	0.179	ns	Games-Howell
Baseline	BL6, 10Gy, 6m	BL6, 2Gy, 9m	22	21	-78.0511	-162.869	6.76696	13.2861	4.15401	40.9946	0.119	ns	Games-Howell
Baseline	BL6, 10Gy, 6m	ApoE, 2Gy, 9m	22	22	-90.1627	-170.787	-9.53893	12.6322	5.047	41.1253	0.012	*	Games-Howell
Baseline	BL6, 10Gy, 6m	BL6, 5Gy, 9m	22	23	-29.481	-136.38	77.418	16.6792	1.24983	39.0153	1	ns	Games-Howell
Baseline	BL6, 10Gy, 6m	ApoE, 5Gy, 9m	22	22	-63.255	-142.468	15.9575	12.3973	3.6079	40.5414	0.354	ns	Games-Howell
Baseline	BL6, 10Gy, 6m	BL6, 8Gy, 9m	22	24	-38.0086	-125.285	49.2675	13.7439	1.95549	43.9921	1	ns	Games-Howell
Baseline	BL6, 10Gy, 6m	ApoE, 8Gy, 9m	22	21	-36.3984	-120.829	48.0323	13.2251	1.94612	40.9819	1	ns	Games-Howell
Baseline	BL6, 10Gy, 6m	BL6, 10Gy, 9m	22	20	-39.7059	-134.908	55.4962	14.8276	1.89351	38.1752	1	ns	Games-Howell
Baseline	BL6, 10Gy, 6m	ApoE, 10Gy, 9m	22	24	-54.4559	-136.845	27.9333	12.9574	2.97175	43.2166	0.779	ns	Games-Howell
Baseline	BL6, 10Gy, 6m	BL6, 16Gy, 9m	22	24	-13.6955	-132.289	104.898	18.4421	0.525112	37.4722	1	ns	Games-Howell
Baseline	BL6, 10Gy, 6m	ApoE, 16Gy, 9m	22	16	-24.1715	-128.803	80.4595	15.9307	1.07289	29.8807	1	ns	Games-Howell
Baseline	BL6, 10Gy, 6m	BL6, Control, 12m	22	112	-50.6047	-119.429	18.2195	10.4898	3.4112	30.1854	0.488	ns	Games-Howell
Baseline	BL6, 10Gy, 6m	ApoE, Control, 12m	22	99	-60.9452	-129.494	7.60311	10.4188	4.13623	29.386	0.148	ns	Games-Howell
Baseline	BL6, 10Gy, 6m	BL6, 2Gy, 12m	22	21	-0.682576	-93.9116	92.5464	14.5735	0.0331187	39.9321	1	ns	Games-Howell
Baseline	BL6, 10Gy, 6m	ApoE, 2Gy, 12m	22	18	-75.672	-165.057	13.7126	13.8874	3.853	37.0736	0.232	ns	Games-Howell
Baseline	BL6, 10Gy, 6m	BL6, 5Gy, 12m	22	23	-4.49374	-96.9287	87.9413	14.519	0.218855	42.4915	1	ns	Games-Howell
Baseline	BL6, 10Gy, 6m	ApoE, 5Gy, 12m	22	22	-57.5473	-135.207	20.1129	12.1336	3.35368	39.6773	0.52	ns	Games-Howell
Baseline	BL6, 10Gy, 6m	BL6, 8Gy, 12m	22	24	-39.8742	-126.834	47.0859	13.6939	2.05897	43.9815	0.999	ns	Games-Howell
Baseline	BL6, 10Gy, 6m	ApoE, 8Gy, 12m	22	22	-77.0364	-155.893	1.81997	12.3373	4.41531	40.3647	0.065	ns	Games-Howell
Baseline	BL6, 10Gy, 6m	BL6, 10Gy, 12m	22	23	-48.1168	-132.8	36.566	13.3101	2.55623	42.8686	0.954	ns	Games-Howell
Baseline	BL6, 10Gy, 6m	ApoE, 10Gy, 12m	22	20	-79.1814	-157.023	-1.33964	12.1343	4.61418	38.5772	0.041	*	Games-Howell
Baseline	BL6, 10Gy, 6m	BL6, 16Gy, 12m	22	23	-61.3285	-146.454	23.7969	13.3808	3.2409	42.9151	0.598	ns	Games-Howell
Baseline	BL6, 10Gy, 6m	ApoE, 16Gy, 12m	22	19	-36.5349	-124.278	51.208	13.6787	1.88863	38.6138	1	ns	Games-Howell
Baseline	BL6, 10Gy, 6m	BL6, Control, 18m	22	48	-31.5838	-109.871	46.703	12.4283	1.79695	49.4427	1	ns	Games-Howell
Baseline	BL6, 10Gy, 6m	ApoE, Control, 18m	22	43	-61.9181	-134.897	11.0605	11.3812	3.84692	38.7873	0.232	ns	Games-Howell
Baseline	BL6, 10Gy, 6m	BL6, 2Gy, 18m	22	7	-3.62019	-191.897	184.657	22.8405	0.112076	8.70829	1	ns	Games-Howell
Baseline	BL6, 10Gy, 6m	ApoE, 2Gy, 18m	22	8	-63.6997	-243.981	116.582	22.8263	1.97327	10.1431	0.992	ns	Games-Howell
Baseline	BL6, 10Gy, 6m	BL6, 5Gy, 18m	22	11	-12.1477	-159.011	134.715	20.475	0.419522	15.7715	1	ns	Games-Howell
Baseline	BL6, 10Gy, 6m	ApoE, 5Gy, 18m	22	9	-62.3248	-184.513	59.8635	17.0363	2.58685	15.7781	0.907	ns	Games-Howell
Baseline	BL6, 10Gy, 6m	BL6, 8Gy, 18m	22	11	-58.5432	-169.443	52.3566	16.1598	2.56169	20.801	0.927	ns	Games-Howell
Baseline	BL6, 10Gy, 6m	ApoE, 8Gy, 18m	22	9	-65.6981	-182.094	50.6979	16.3895	2.83448	16.692	0.814	ns	Games-Howell
Baseline	BL6, 10Gy, 6m	BL6, 10Gy, 18m	22	8	-31.7847	-225.421	161.852	24.2326	0.927477	9.70949	1	ns	Games-Howell
Baseline	BL6, 10Gy, 6m	ApoE, 10Gy, 18m	22	8	-17.0972	-144.439	110.244	17.2733	0.699895	13.6621	1	ns	Games-Howell
Baseline	BL6, 10Gy, 6m	BL6, 16Gy, 18m	22	11	-68.0551	-153.703	17.5931	12.9814	3.70701	28.6165	0.321	ns	Games-Howell
Baseline	BL6, 10Gy, 6m	ApoE, 16Gy, 18m	22	10	-43.2889	-159.433	72.8557	16.5942	1.84461	18.2384	0.999	ns	Games-Howell
Baseline	ApoE, 10Gy, 6m	BL6, 16Gy, 6m	23	24	33.1003	-49.3292	115.53	12.9995	1.80048	44.8825	1	ns	Games-Howell
Baseline	ApoE, 10Gy, 6m	ApoE, 16Gy, 6m	23	21	23.5518	-64.9674	112.071	13.8361	1.20364	39.8912	1	ns	Games-Howell
Baseline	ApoE, 10Gy, 6m	BL6, Control, 9m	23	112	3.51746	-63.6299	70.6649	10.5574	0.235591	43.0538	1	ns	Games-Howell
Baseline	ApoE, 10Gy, 6m	ApoE, Control, 9m	23	107	-22.175	-86.3587	42.0086	9.89501	1.58465	33.9631	1	ns	Games-Howell
Baseline	ApoE, 10Gy, 6m	BL6, 2Gy, 9m	23	21	-40.2092	-121.71	41.2917	12.7825	2.2243	41.6673	0.994	ns	Games-Howell
Baseline	ApoE, 10Gy, 6m	ApoE, 2Gy, 9m	23	22	-52.3207	-129.308	24.6666	12.1014	3.05719	42.9091	0.724	ns	Games-Howell
Baseline	ApoE, 10Gy, 6m	BL6, 5Gy, 9m	23	23	8.36103	-96.2837	113.006	16.2809	0.363134	37.6878	1	ns	Games-Howell
Baseline	ApoE, 10Gy, 6m	ApoE, 5Gy, 9m	23	22	-25.413	-100.873	50.047	11.856	1.51567	42.6486	1	ns	Games-Howell
Baseline	ApoE, 10Gy, 6m	BL6, 8Gy, 9m	23	24	-0.166653	-84.2633	83.93	13.2578	0.00888851	44.6626	1	ns	Games-Howell
Baseline	ApoE, 10Gy, 6m	ApoE, 8Gy, 9m	23	21	1.4436	-79.6429	82.5301	12.7191	0.0802558	41.7344	1	ns	Games-Howell
Baseline	ApoE, 10Gy, 6m	BL6, 10Gy, 9m	23	20	-1.86391	-94.3667	90.6389	14.3781	0.0916659	37.2654	1	ns	Games-Howell
Baseline	ApoE, 10Gy, 6m	ApoE, 10Gy, 9m	23	24	-16.6139	-95.4907	62.2629	12.4405	0.944318	44.948	1	ns	Games-Howell
Baseline	ApoE, 10Gy, 6m	BL6, 16Gy, 9m	23	24	24.1465	-92.5277	140.821	18.0827	0.944226	36.0284	1	ns	Games-Howell
Baseline	ApoE, 10Gy, 6m	ApoE, 16Gy, 9m	23	16	13.6705	-88.7482	116.089	15.5132	0.623112	28.4445	1	ns	Games-Howell
Baseline	ApoE, 10Gy, 6m	BL6, Control, 12m	23	112	-12.7627	-76.7282	51.2028	9.84421	0.916741	33.3311	1	ns	Games-Howell
Baseline	ApoE, 10Gy, 6m	ApoE, Control, 12m	23	99	-23.1032	-86.7602	40.5538	9.76854	1.67235	32.3327	1	ns	Games-Howell
Baseline	ApoE, 10Gy, 6m	BL6, 2Gy, 12m	23	21	37.1594	-53.2576	127.576	14.1159	1.86143	39.301	1	ns	Games-Howell
Baseline	ApoE, 10Gy, 6m	ApoE, 2Gy, 12m	23	18	-37.83	-124.225	48.5647	13.4064	1.9953	36.5463	0.999	ns	Games-Howell
Baseline	ApoE, 10Gy, 6m	BL6, 5Gy, 12m	23	23	33.3483	-56.2122	122.909	14.0596	1.6772	42.178	1	ns	Games-Howell
Baseline	ApoE, 10Gy, 6m	ApoE, 5Gy, 12m	23	22	-19.7053	-93.478	54.0674	11.58	1.20326	42.1203	1	ns	Games-Howell
Baseline	ApoE, 10Gy, 6m	BL6, 8Gy, 12m	23	24	-2.03225	-85.793	81.7285	13.2059	0.108816	44.7145	1	ns	Games-Howell
Baseline	ApoE, 10Gy, 6m	ApoE, 8Gy, 12m	23	22	-39.1944	-114.268	35.8792	11.7932	2.35004	42.5516	0.986	ns	Games-Howell
Baseline	ApoE, 10Gy, 6m	BL6, 10Gy, 12m	23	23	-10.2748	-91.6154	71.0658	12.8075	0.567276	43.9096	1	ns	Games-Howell
Baseline	ApoE, 10Gy, 6m	ApoE, 10Gy, 12m	23	20	-41.3394	-115.321	32.6421	11.5807	2.52415	40.6358	0.96	ns	Games-Howell
Baseline	ApoE, 10Gy, 6m	BL6, 16Gy, 12m	23	23	-23.4865	-105.3	58.3269	12.8809	1.28931	43.8613	1	ns	Games-Howell
Baseline	ApoE, 10Gy, 6m	ApoE, 16Gy, 12m	23	19	1.30714	-83.3317	85.946	13.1901	0.0700741	38.4471	1	ns	Games-Howell
Baseline	ApoE, 10Gy, 6m	BL6, Control, 18m	23	48	6.25817	-68.1314	80.6477	11.8885	0.372226	55.0003	1	ns	Games-Howell
Baseline	ApoE, 10Gy, 6m	ApoE, Control, 18m	23	43	-24.0761	-92.6728	44.5207	10.7891	1.57793	43.2609	1	ns	Games-Howell
Baseline	ApoE, 10Gy, 6m	BL6, 2Gy, 18m	23	7	34.2218	-154.37	222.814	22.5513	1.07304	8.30725	1	ns	Games-Howell
Baseline	ApoE, 10Gy, 6m	ApoE, 2Gy, 18m	23	8	-25.8577	-206.086	154.371	22.5369	0.811297	9.68155	1	ns	Games-Howell
Baseline	ApoE, 10Gy, 6m	BL6, 5Gy, 18m	23	11	25.6943	-120.26	171.649	20.1519	0.901582	14.9594	1	ns	Games-Howell
Baseline	ApoE, 10Gy, 6m	ApoE, 5Gy, 18m	23	9	-24.4828	-145.43	96.4641	16.6465	1.03997	14.7119	1	ns	Games-Howell
Baseline	ApoE, 10Gy, 6m	BL6, 8Gy, 18m	23	11	-20.7012	-129.821	88.4188	15.7484	0.929491	19.4711	1	ns	Games-Howell
Baseline	ApoE, 10Gy, 6m	ApoE, 8Gy, 18m	23	9	-27.8561	-142.827	87.1144	15.984	1.23231	15.5291	1	ns	Games-Howell
Baseline	ApoE, 10Gy, 6m	BL6, 10Gy, 18m	23	8	6.05734	-187.638	199.753	23.9601	0.178763	9.31151	1	ns	Games-Howell
Baseline	ApoE, 10Gy, 6m	ApoE, 10Gy, 18m	23	8	20.7448	-105.641	147.131	16.8891	0.86854	12.7193	1	ns	Games-Howell
Baseline	ApoE, 10Gy, 6m	BL6, 16Gy, 18m	23	11	-30.2131	-112.762	52.3361	12.4655	1.71384	27.6584	1	ns	Games-Howell
Baseline	ApoE, 10Gy, 6m	ApoE, 16Gy, 18m	23	10	-5.44691	-120.064	109.17	16.1938	0.23784	17.0298	1	ns	Games-Howell
Baseline	BL6, 16Gy, 6m	ApoE, 16Gy, 6m	24	21	-9.54845	-100.583	81.4859	14.2771	0.472908	41.6455	1	ns	Games-Howell
Baseline	BL6, 16Gy, 6m	BL6, Control, 9m	24	112	-29.5828	-100.532	41.3666	11.1291	1.87959	41.7399	1	ns	Games-Howell
Baseline	BL6, 16Gy, 6m	ApoE, Control, 9m	24	107	-55.2753	-123.454	12.9031	10.5029	3.72142	33.684	0.302	ns	Games-Howell
Baseline	BL6, 16Gy, 6m	BL6, 2Gy, 9m	24	21	-73.3094	-157.654	11.0356	13.2586	3.90972	42.9379	0.198	ns	Games-Howell
Baseline	BL6, 16Gy, 6m	ApoE, 2Gy, 9m	24	22	-85.421	-165.507	-5.3346	12.6033	4.79253	43.5935	0.022	*	Games-Howell
Baseline	BL6, 16Gy, 6m	BL6, 5Gy, 9m	24	23	-24.7392	-131.366	81.8878	16.6573	1.05019	39.6176	1	ns	Games-Howell
Baseline	BL6, 16Gy, 6m	ApoE, 5Gy, 9m	24	22	-58.5133	-137.163	20.1363	12.3678	3.34539	43.1481	0.524	ns	Games-Howell
Baseline	BL6, 16Gy, 6m	BL6, 8Gy, 9m	24	24	-33.2669	-120.105	53.5713	13.7174	1.71485	45.9403	1	ns	Games-Howell
Baseline	BL6, 16Gy, 6m	ApoE, 8Gy, 9m	24	21	-31.6567	-115.609	52.2955	13.1975	1.69613	42.9653	1	ns	Games-Howell
Baseline	BL6, 16Gy, 6m	BL6, 10Gy, 9m	24	20	-34.9642	-129.808	59.8797	14.803	1.67016	39.1717	1	ns	Games-Howell
Baseline	BL6, 16Gy, 6m	ApoE, 10Gy, 9m	24	24	-49.7142	-131.597	32.1687	12.9293	2.71889	45.6695	0.906	ns	Games-Howell
Baseline	BL6, 16Gy, 6m	BL6, 16Gy, 9m	24	24	-8.95375	-127.332	109.424	18.4223	0.343673	37.8063	1	ns	Games-Howell
Baseline	BL6, 16Gy, 6m	ApoE, 16Gy, 9m	24	16	-19.4298	-123.77	84.9102	15.9078	0.863658	30.2765	1	ns	Games-Howell
Baseline	BL6, 16Gy, 6m	BL6, Control, 12m	24	112	-45.8629	-113.838	22.1117	10.455	3.10186	33.1211	0.69	ns	Games-Howell
Baseline	BL6, 16Gy, 6m	ApoE, Control, 12m	24	99	-56.2035	-123.889	11.4818	10.3838	3.82729	32.2392	0.254	ns	Games-Howell
Baseline	BL6, 16Gy, 6m	BL6, 2Gy, 12m	24	21	4.05917	-88.7942	96.9126	14.5484	0.19729	41.1287	1	ns	Games-Howell
Baseline	BL6, 16Gy, 6m	ApoE, 2Gy, 12m	24	18	-70.9303	-159.896	18.0352	13.8611	3.61841	38.3369	0.351	ns	Games-Howell
Baseline	BL6, 16Gy, 6m	BL6, 5Gy, 12m	24	23	0.248007	-91.8053	92.3013	14.4938	0.0120995	43.893	1	ns	Games-Howell
Baseline	BL6, 16Gy, 6m	ApoE, 5Gy, 12m	24	22	-52.8055	-129.872	24.261	12.1035	3.08499	42.4211	0.706	ns	Games-Howell
Baseline	BL6, 16Gy, 6m	BL6, 8Gy, 12m	24	24	-35.1325	-121.651	51.3857	13.6673	1.81766	45.9615	1	ns	Games-Howell
Baseline	BL6, 16Gy, 6m	ApoE, 8Gy, 12m	24	22	-72.2946	-150.581	5.99194	12.3077	4.1535	43.0047	0.116	ns	Games-Howell
Baseline	BL6, 16Gy, 6m	BL6, 10Gy, 12m	24	23	-43.375	-127.585	40.8347	13.2827	2.30908	44.9985	0.99	ns	Games-Howell
Baseline	BL6, 16Gy, 6m	ApoE, 10Gy, 12m	24	20	-74.4397	-151.689	2.81006	12.1042	4.34864	41.1532	0.075	ns	Games-Howell
Baseline	BL6, 16Gy, 6m	BL6, 16Gy, 12m	24	23	-56.5868	-141.245	28.0718	13.3535	2.99643	44.9989	0.765	ns	Games-Howell
Baseline	BL6, 16Gy, 6m	ApoE, 16Gy, 12m	24	19	-31.7931	-119.099	55.5125	13.6521	1.64672	40.0995	1	ns	Games-Howell
Baseline	BL6, 16Gy, 6m	BL6, Control, 18m	24	48	-26.8421	-104.56	50.8756	12.399	1.53079	53.4498	1	ns	Games-Howell
Baseline	BL6, 16Gy, 6m	ApoE, Control, 18m	24	43	-57.1763	-129.455	15.1026	11.3492	3.56236	42.3006	0.379	ns	Games-Howell
Baseline	BL6, 16Gy, 6m	BL6, 2Gy, 18m	24	7	1.12155	-187.109	189.352	22.8245	0.0347457	8.69521	1	ns	Games-Howell
Baseline	BL6, 16Gy, 6m	ApoE, 2Gy, 18m	24	8	-58.9579	-239.174	121.258	22.8103	1.82766	10.13	0.997	ns	Games-Howell
Baseline	BL6, 16Gy, 6m	BL6, 5Gy, 18m	24	11	-7.40598	-154.137	139.325	20.4572	0.255989	15.7738	1	ns	Games-Howell
Baseline	BL6, 16Gy, 6m	ApoE, 5Gy, 18m	24	9	-57.5831	-179.562	64.3956	17.0149	2.39304	15.8186	0.956	ns	Games-Howell
Baseline	BL6, 16Gy, 6m	BL6, 8Gy, 18m	24	11	-53.8014	-164.44	56.8374	16.1372	2.35749	20.943	0.971	ns	Games-Howell
Baseline	BL6, 16Gy, 6m	ApoE, 8Gy, 18m	24	9	-60.9564	-177.116	55.2033	16.3672	2.63347	16.7581	0.894	ns	Games-Howell
Baseline	BL6, 16Gy, 6m	BL6, 10Gy, 18m	24	8	-27.0429	-220.63	166.544	24.2175	0.789603	9.69643	1	ns	Games-Howell
Baseline	BL6, 16Gy, 6m	ApoE, 10Gy, 18m	24	8	-12.3554	-139.507	114.796	17.2522	0.506404	13.6802	1	ns	Games-Howell
Baseline	BL6, 16Gy, 6m	BL6, 16Gy, 18m	24	11	-63.3134	-148.48	21.8536	12.9533	3.45621	29.5728	0.461	ns	Games-Howell
Baseline	BL6, 16Gy, 6m	ApoE, 16Gy, 18m	24	10	-38.5472	-154.456	77.3619	16.5723	1.64474	18.3199	1	ns	Games-Howell
Baseline	ApoE, 16Gy, 6m	BL6, Control, 9m	21	112	-20.0343	-98.7188	58.6501	12.0958	1.17119	32.933	1	ns	Games-Howell
Baseline	ApoE, 16Gy, 6m	ApoE, Control, 9m	21	107	-45.7268	-122.114	30.6607	11.5222	2.80622	27.3812	0.849	ns	Games-Howell
Baseline	ApoE, 16Gy, 6m	BL6, 2Gy, 9m	21	21	-63.761	-153.963	26.4412	14.0798	3.20215	39.2151	0.625	ns	Games-Howell
Baseline	ApoE, 16Gy, 6m	ApoE, 2Gy, 9m	21	22	-75.8725	-162.325	10.5801	13.4646	3.98453	38.163	0.177	ns	Games-Howell
Baseline	ApoE, 16Gy, 6m	BL6, 5Gy, 9m	21	23	-15.1908	-125.873	95.4911	17.3181	0.620247	40.4139	1	ns	Games-Howell
Baseline	ApoE, 16Gy, 6m	ApoE, 5Gy, 9m	21	22	-48.9648	-134.165	36.2353	13.2444	2.61419	37.3095	0.935	ns	Games-Howell
Baseline	ApoE, 16Gy, 6m	BL6, 8Gy, 9m	21	24	-23.7185	-116.175	68.7377	14.5127	1.15564	42.1203	1	ns	Games-Howell
Baseline	ApoE, 16Gy, 6m	ApoE, 8Gy, 9m	21	21	-22.1082	-111.961	67.7448	14.0223	1.11486	39.1099	1	ns	Games-Howell
Baseline	ApoE, 16Gy, 6m	BL6, 10Gy, 9m	21	20	-25.4157	-125.099	74.2678	15.5429	1.15626	38.6937	1	ns	Games-Howell
Baseline	ApoE, 16Gy, 6m	ApoE, 10Gy, 9m	21	24	-40.1657	-128.209	47.8771	13.7701	2.06254	40.2022	0.999	ns	Games-Howell
Baseline	ApoE, 16Gy, 6m	BL6, 16Gy, 9m	21	24	0.594702	-121.241	122.43	19.0219	0.022107	39.3275	1	ns	Games-Howell
Baseline	ApoE, 16Gy, 6m	ApoE, 16Gy, 9m	21	16	-9.88134	-118.267	98.5044	16.5985	0.420951	31.6591	1	ns	Games-Howell
Baseline	ApoE, 16Gy, 6m	BL6, Control, 12m	21	112	-36.3145	-112.536	39.9065	11.4786	2.23705	26.9905	0.989	ns	Games-Howell
Baseline	ApoE, 16Gy, 6m	ApoE, Control, 12m	21	99	-46.655	-122.639	29.3294	11.4138	2.89037	26.3911	0.807	ns	Games-Howell
Baseline	ApoE, 16Gy, 6m	BL6, 2Gy, 12m	21	21	13.6076	-84.2683	111.484	15.3006	0.628868	39.9554	1	ns	Games-Howell
Baseline	ApoE, 16Gy, 6m	ApoE, 2Gy, 12m	21	18	-61.3818	-155.688	32.9239	14.6486	2.96298	36.9738	0.779	ns	Games-Howell
Baseline	ApoE, 16Gy, 6m	BL6, 5Gy, 12m	21	23	9.79646	-87.3729	106.966	15.2487	0.454278	41.9818	1	ns	Games-Howell
Baseline	ApoE, 16Gy, 6m	ApoE, 5Gy, 12m	21	22	-43.2571	-127.087	40.573	12.9979	2.35326	36.2053	0.984	ns	Games-Howell
Baseline	ApoE, 16Gy, 6m	BL6, 8Gy, 12m	21	24	-25.584	-117.753	66.5847	14.4653	1.25062	42.0342	1	ns	Games-Howell
Baseline	ApoE, 16Gy, 6m	ApoE, 8Gy, 12m	21	22	-62.7462	-147.631	22.1388	13.1883	3.36422	37.0719	0.514	ns	Games-Howell
Baseline	ApoE, 16Gy, 6m	BL6, 10Gy, 12m	21	23	-33.8266	-123.925	56.2714	14.1025	1.69608	40.6009	1	ns	Games-Howell
Baseline	ApoE, 16Gy, 6m	ApoE, 10Gy, 12m	21	20	-64.8912	-148.869	19.0866	12.9985	3.53001	35.5051	0.407	ns	Games-Howell
Baseline	ApoE, 16Gy, 6m	BL6, 16Gy, 12m	21	23	-47.0383	-137.536	43.4594	14.1692	2.34742	40.7529	0.986	ns	Games-Howell
Baseline	ApoE, 16Gy, 6m	ApoE, 16Gy, 12m	21	19	-22.2447	-115.071	70.5817	14.4509	1.08847	37.9635	1	ns	Games-Howell
Baseline	ApoE, 16Gy, 6m	BL6, Control, 18m	21	48	-17.2936	-101.748	67.1606	13.2735	0.921269	42.8371	1	ns	Games-Howell
Baseline	ApoE, 16Gy, 6m	ApoE, Control, 18m	21	43	-47.6279	-127.413	32.1576	12.2985	2.73837	33.9102	0.888	ns	Games-Howell
Baseline	ApoE, 16Gy, 6m	BL6, 2Gy, 18m	21	7	10.67	-177.413	198.753	23.3111	0.323658	9.37595	1	ns	Games-Howell
Baseline	ApoE, 16Gy, 6m	ApoE, 2Gy, 18m	21	8	-49.4095	-230.041	131.223	23.2973	1.49965	10.9077	1	ns	Games-Howell
Baseline	ApoE, 16Gy, 6m	BL6, 5Gy, 18m	21	11	2.14247	-146.414	150.699	20.9988	0.0721448	17.0772	1	ns	Games-Howell
Baseline	ApoE, 16Gy, 6m	ApoE, 5Gy, 18m	21	9	-48.0346	-172.554	76.485	17.6623	1.92306	17.4375	0.998	ns	Games-Howell
Baseline	ApoE, 16Gy, 6m	BL6, 8Gy, 18m	21	11	-44.253	-158.291	69.7847	16.8185	1.86055	22.7272	0.999	ns	Games-Howell
Baseline	ApoE, 16Gy, 6m	ApoE, 8Gy, 18m	21	9	-51.4079	-170.434	67.6183	17.0393	2.13336	18.4666	0.991	ns	Games-Howell
Baseline	ApoE, 16Gy, 6m	BL6, 10Gy, 18m	21	8	-17.4945	-211.271	176.282	24.6767	0.501301	10.3704	1	ns	Games-Howell
Baseline	ApoE, 16Gy, 6m	ApoE, 10Gy, 18m	21	8	-2.80696	-132.064	126.45	17.8911	0.110939	15.1605	1	ns	Games-Howell
Baseline	ApoE, 16Gy, 6m	BL6, 16Gy, 18m	21	11	-53.7649	-144.533	37.0031	13.7927	2.75635	29.3176	0.874	ns	Games-Howell
Baseline	ApoE, 16Gy, 6m	ApoE, 16Gy, 18m	21	10	-28.9987	-147.903	89.9056	17.2363	1.18965	20.0612	1	ns	Games-Howell
Baseline	BL6, Control, 9m	ApoE, Control, 9m	112	107	-25.6925	-69.1539	17.769	7.26505	2.50065	205.764	0.984	ns	Games-Howell
Baseline	BL6, Control, 9m	BL6, 2Gy, 9m	112	21	-43.7266	-113.638	26.1851	10.8748	2.8432	37.5972	0.845	ns	Games-Howell
Baseline	BL6, Control, 9m	ApoE, 2Gy, 9m	112	22	-55.8382	-119.711	8.03437	10.0655	3.92266	44.4212	0.191	ns	Games-Howell
Baseline	BL6, Control, 9m	BL6, 5Gy, 9m	112	23	4.84357	-92.4154	102.103	14.8303	0.230941	30.3169	1	ns	Games-Howell
Baseline	BL6, Control, 9m	ApoE, 5Gy, 9m	112	22	-28.9305	-90.6926	32.8317	9.76902	2.09406	46.813	0.999	ns	Games-Howell
Baseline	BL6, Control, 9m	BL6, 8Gy, 9m	112	24	-3.68411	-76.7422	69.374	11.4297	0.22792	40.3455	1	ns	Games-Howell
Baseline	BL6, Control, 9m	ApoE, 8Gy, 9m	112	21	-2.07386	-71.449	67.3013	10.8002	0.135779	37.9673	1	ns	Games-Howell
Baseline	BL6, Control, 9m	BL6, 10Gy, 9m	112	20	-5.38137	-88.9146	78.1519	12.7122	0.299334	29.7394	1	ns	Games-Howell
Baseline	BL6, Control, 9m	ApoE, 10Gy, 9m	112	24	-20.1314	-86.4614	46.1987	10.4707	1.3595	45.5013	1	ns	Games-Howell
Baseline	BL6, Control, 9m	BL6, 16Gy, 9m	112	24	20.629	-89.8077	131.066	16.7885	0.868865	29.4349	1	ns	Games-Howell
Baseline	BL6, Control, 9m	ApoE, 16Gy, 9m	112	16	10.153	-85.289	105.595	13.9832	0.51342	21.6315	1	ns	Games-Howell
Baseline	BL6, Control, 9m	BL6, Control, 12m	112	112	-16.2802	-59.3268	26.7665	7.19571	1.59981	205.754	1	ns	Games-Howell
Baseline	BL6, Control, 9m	ApoE, Control, 12m	112	99	-26.6207	-69.0815	15.8402	7.09184	2.65427	196.042	0.956	ns	Games-Howell
Baseline	BL6, Control, 9m	BL6, 2Gy, 12m	112	21	33.642	-47.3317	114.616	12.4148	1.91613	32.036	1	ns	Games-Howell
Baseline	BL6, Control, 9m	ApoE, 2Gy, 12m	112	18	-41.3475	-117.661	34.9663	11.6018	2.52005	29.4509	0.951	ns	Games-Howell
Baseline	BL6, Control, 9m	BL6, 5Gy, 12m	112	23	29.8308	-49.9872	109.649	12.3508	1.70787	35.3801	1	ns	Games-Howell
Baseline	BL6, Control, 9m	ApoE, 5Gy, 12m	112	22	-23.2227	-82.5903	36.1448	9.43215	1.74096	50.0353	1	ns	Games-Howell
Baseline	BL6, Control, 9m	BL6, 8Gy, 12m	112	24	-5.5497	-78.1856	67.0862	11.3695	0.345154	40.6112	1	ns	Games-Howell
Baseline	BL6, Control, 9m	ApoE, 8Gy, 12m	112	22	-42.7118	-103.932	18.5081	9.69279	3.11591	47.4909	0.687	ns	Games-Howell
Baseline	BL6, Control, 9m	BL6, 10Gy, 12m	112	23	-13.7922	-83.3914	55.8069	10.9042	0.89439	41.0927	1	ns	Games-Howell
Baseline	BL6, Control, 9m	ApoE, 10Gy, 12m	112	20	-44.8569	-104.61	14.8965	9.43303	3.3625	45.5332	0.511	ns	Games-Howell
Baseline	BL6, Control, 9m	BL6, 16Gy, 12m	112	23	-27.004	-97.212	43.2041	10.9903	1.73741	40.6506	1	ns	Games-Howell
Baseline	BL6, Control, 9m	ApoE, 16Gy, 12m	112	19	-2.21032	-76.2512	71.8305	11.3512	0.137689	32.0159	1	ns	Games-Howell
Baseline	BL6, Control, 9m	BL6, Control, 18m	112	48	2.74071	-57.0247	62.5062	9.80842	0.197583	97.9764	1	ns	Games-Howell
Baseline	BL6, Control, 9m	ApoE, Control, 18m	112	43	-27.5935	-78.7822	23.5951	8.4424	2.31114	114.185	0.996	ns	Games-Howell
Baseline	BL6, Control, 9m	BL6, 2Gy, 18m	112	7	30.7043	-160.43	221.839	21.5274	1.00854	6.95834	1	ns	Games-Howell
Baseline	BL6, Control, 9m	ApoE, 2Gy, 18m	112	8	-29.3751	-210.581	151.831	21.5124	0.965553	8.11938	1	ns	Games-Howell
Baseline	BL6, Control, 9m	BL6, 5Gy, 18m	112	11	22.1768	-121.535	165.888	18.9992	0.82537	12.1146	1	ns	Games-Howell
Baseline	BL6, Control, 9m	ApoE, 5Gy, 18m	112	9	-28.0003	-146.192	90.1912	15.2308	1.29994	10.8698	1	ns	Games-Howell
Baseline	BL6, Control, 9m	BL6, 8Gy, 18m	112	11	-24.2186	-128.359	79.9219	14.2436	1.20231	14.241	1	ns	Games-Howell
Baseline	BL6, Control, 9m	ApoE, 8Gy, 18m	112	9	-31.3736	-142.993	80.2459	14.5037	1.52957	11.2464	1	ns	Games-Howell
Baseline	BL6, Control, 9m	BL6, 10Gy, 18m	112	8	2.53988	-192.383	197.463	22.9991	0.0780885	7.96554	1	ns	Games-Howell
Baseline	BL6, Control, 9m	ApoE, 10Gy, 18m	112	8	17.2274	-107.676	142.131	15.4955	0.786139	9.40809	1	ns	Games-Howell
Baseline	BL6, Control, 9m	BL6, 16Gy, 18m	112	11	-33.7306	-106.138	38.6764	10.5004	2.27144	20.1184	0.981	ns	Games-Howell
Baseline	BL6, Control, 9m	ApoE, 16Gy, 18m	112	10	-8.96437	-119.637	101.708	14.7347	0.430194	12.5048	1	ns	Games-Howell
Baseline	ApoE, Control, 9m	BL6, 2Gy, 9m	107	21	-18.0341	-85.2198	49.1516	10.233	1.24616	29.9831	1	ns	Games-Howell
Baseline	ApoE, Control, 9m	ApoE, 2Gy, 9m	107	22	-30.1457	-90.8642	30.5728	9.36844	2.27532	34.2672	0.99	ns	Games-Howell
Baseline	ApoE, Control, 9m	BL6, 5Gy, 9m	107	23	30.5361	-64.9353	126.007	14.3663	1.50298	26.8027	1	ns	Games-Howell
Baseline	ApoE, Control, 9m	ApoE, 5Gy, 9m	107	22	-3.23797	-61.6844	55.2085	9.04914	0.253018	35.6153	1	ns	Games-Howell
Baseline	ApoE, Control, 9m	BL6, 8Gy, 9m	107	24	22.0084	-48.3893	92.406	10.8209	1.43817	32.9002	1	ns	Games-Howell
Baseline	ApoE, Control, 9m	ApoE, 8Gy, 9m	107	21	23.6186	-42.9994	90.2367	10.1537	1.64481	30.1894	1	ns	Games-Howell
Baseline	ApoE, Control, 9m	BL6, 10Gy, 9m	107	20	20.3111	-61.155	101.777	12.1678	1.18034	25.1421	1	ns	Games-Howell
Baseline	ApoE, Control, 9m	ApoE, 10Gy, 9m	107	24	5.56112	-57.7222	68.8444	9.80254	0.401152	35.8024	1	ns	Games-Howell
Baseline	ApoE, Control, 9m	BL6, 16Gy, 9m	107	24	46.3215	-62.5635	155.207	16.3801	1.99964	26.7356	0.998	ns	Games-Howell
Baseline	ApoE, Control, 9m	ApoE, 16Gy, 9m	107	16	35.8455	-58.1231	129.814	13.4901	1.8789	18.8047	0.999	ns	Games-Howell
Baseline	ApoE, Control, 9m	BL6, Control, 12m	107	112	9.41234	-27.5459	46.3706	6.18316	1.0764	216.474	1	ns	Games-Howell
Baseline	ApoE, Control, 9m	ApoE, Control, 12m	107	99	-0.928171	-37.1982	35.3419	6.06196	0.108268	203.835	1	ns	Games-Howell
Baseline	ApoE, Control, 9m	BL6, 2Gy, 12m	107	21	59.3345	-19.4338	138.103	11.8567	3.53858	26.8795	0.416	ns	Games-Howell
Baseline	ApoE, Control, 9m	ApoE, 2Gy, 12m	107	18	-15.655	-89.714	58.404	11.0025	1.00611	24.0667	1	ns	Games-Howell
Baseline	ApoE, Control, 9m	BL6, 5Gy, 12m	107	23	55.5233	-21.9694	133.016	11.7896	3.33012	29.6582	0.541	ns	Games-Howell
Baseline	ApoE, Control, 9m	ApoE, 5Gy, 12m	107	22	2.46976	-53.3793	58.3188	8.68439	0.201094	37.4437	1	ns	Games-Howell
Baseline	ApoE, Control, 9m	BL6, 8Gy, 12m	107	24	20.1428	-49.8112	90.0968	10.7573	1.32405	33.0495	1	ns	Games-Howell
Baseline	ApoE, Control, 9m	ApoE, 8Gy, 12m	107	22	-17.0193	-74.8795	40.8409	8.96679	1.34212	35.9987	1	ns	Games-Howell
Baseline	ApoE, Control, 9m	BL6, 10Gy, 12m	107	23	11.9003	-54.8834	78.6839	10.2642	0.819813	32.8621	1	ns	Games-Howell
Baseline	ApoE, Control, 9m	ApoE, 10Gy, 12m	107	20	-19.1644	-75.5036	37.1749	8.68535	1.56024	33.9501	1	ns	Games-Howell
Baseline	ApoE, Control, 9m	BL6, 16Gy, 12m	107	23	-1.31149	-68.7387	66.1157	10.3557	0.089551	32.6141	1	ns	Games-Howell
Baseline	ApoE, Control, 9m	ApoE, 16Gy, 12m	107	19	23.4822	-48.142	95.1063	10.7379	1.54633	25.9519	1	ns	Games-Howell
Baseline	ApoE, Control, 9m	BL6, Control, 18m	107	48	28.4332	-27.4716	84.338	9.09166	2.2114	77.4755	0.998	ns	Games-Howell
Baseline	ApoE, Control, 9m	ApoE, Control, 18m	107	43	-1.90105	-48.3946	44.5925	7.59785	0.176925	87.2112	1	ns	Games-Howell
Baseline	ApoE, Control, 9m	BL6, 2Gy, 18m	107	7	56.3968	-136.145	248.939	21.2104	1.88014	6.55882	0.989	ns	Games-Howell
Baseline	ApoE, Control, 9m	ApoE, 2Gy, 18m	107	8	-3.68263	-185.704	178.339	21.1952	0.122859	7.6528	1	ns	Games-Howell
Baseline	ApoE, Control, 9m	BL6, 5Gy, 18m	107	11	47.8693	-95.6311	191.37	18.6393	1.81599	11.2289	0.998	ns	Games-Howell
Baseline	ApoE, Control, 9m	ApoE, 5Gy, 18m	107	9	-2.30777	-120.606	115.991	14.7794	0.110413	9.64953	1	ns	Games-Howell
Baseline	ApoE, Control, 9m	BL6, 8Gy, 18m	107	11	1.47385	-102.014	104.961	13.7599	0.0757398	12.4297	1	ns	Games-Howell
Baseline	ApoE, Control, 9m	ApoE, 8Gy, 18m	107	9	-5.6811	-117.316	105.954	14.0289	0.286348	9.86029	1	ns	Games-Howell
Baseline	ApoE, Control, 9m	BL6, 10Gy, 18m	107	8	28.2324	-167.503	223.968	22.7027	0.879337	7.56411	1	ns	Games-Howell
Baseline	ApoE, Control, 9m	ApoE, 10Gy, 18m	107	8	42.9199	-82.5931	168.433	15.052	2.01627	8.38503	0.985	ns	Games-Howell
Baseline	ApoE, Control, 9m	BL6, 16Gy, 18m	107	11	-8.03809	-78.6825	62.6063	9.83424	0.577959	15.641	1	ns	Games-Howell
Baseline	ApoE, Control, 9m	ApoE, 16Gy, 18m	107	10	16.7281	-93.6372	127.093	14.2676	0.829053	11.0113	1	ns	Games-Howell
Baseline	BL6, 2Gy, 9m	ApoE, 2Gy, 9m	21	22	-12.1116	-91.2523	67.0291	12.3794	0.691811	40.2659	1	ns	Games-Howell
Baseline	BL6, 2Gy, 9m	BL6, 5Gy, 9m	21	23	48.5702	-57.348	154.488	16.4885	2.08292	37.9488	0.998	ns	Games-Howell
Baseline	BL6, 2Gy, 9m	ApoE, 5Gy, 9m	21	22	14.7961	-62.8951	92.4874	12.1395	0.861851	39.7223	1	ns	Games-Howell
Baseline	BL6, 2Gy, 9m	BL6, 8Gy, 9m	21	24	40.0425	-45.9046	125.99	13.5119	2.09551	42.9998	0.998	ns	Games-Howell
[truncated: 557 more rows]

## Sheet: Levene_Min
RowNames	Df	F value	Pr(>F)	p_signif
group	71	1.5716	0.00186798	**
	2141

[truncated: 35 more sheets: Anova_min, welch_anova_results_Min, Min_posthoc_dose, Min_posthoc_time, Min_posthoc_dose_time, Min_posthoc_strain_dose, Min_posthoc_strain_time, Min_posthoc_strain_dose_time, Levene_Max, Anova_max, welch_anova_results_Max, Max_posthoc_dose, Max_posthoc_time, Max_posthoc_dose_time, Max_posthoc_strain_dose, Max_posthoc_strain_time, Max_posthoc_strain_dose_time, Levene_Tmin, Anova_Tmin, welch_anova_results_Tmin …]
